# Supplementary material for: Health-related quality of life and associated factors among family caregivers of patients with cancer in oncologic centers of Northwest Ethiopia
Source: PLoS One. 2024 May 31;19(5):e0304392. doi: 10.1371/journal.pone.0304392 (PMC11142700; doi:10.1371/journal.pone.0304392)
Supplement: S1 File — (XLSX) [file pone.0304392.s003.xlsx]

## Sheet: OveRall QoL
sex	age	maritalstatus	Residence	Religion	educationalstatus	Occupation	monthlyincome	healthinsurance	relationshiptoptaient	durationofcaregivingpermonth	caresupportfromothermemeber	familysize	chronicillness	ifyeswhichchronicillness	Substanceuse	ifyeswhichsubstanceuse	familyhistory	QoL1	QoL2	QoL3	QoL4	QoL5	QoL6	QoL7	QoL8	QoL9	QoL10	QoL11	QoL12	QoL13	QoL14	QoL15	QoL16	QoL17	QoL18	QoL19	QoL20	QoL21	QoL22	QoL23	QoL24	QoL25	QoL26	PHQ1	PHQ2	PHQ3	PHQ4	PHQ5	PHQ6
1	1	1	1	1	4	4	1	1	1	1	0	3	1	1	0	#NULL!	2	3	1	3	3	4	3	2	2	3	1	4	3	3	3	3	3	1	3	3	1	2	3	4	2	1	2	0	0	0	0	0	3
0	3	2	1	1	4	2	1	0	2	2	0	3	0	#NULL!	1	1	2	2	2	2	4	4	3	2	1	4	2	5	2	2	2	4	3	4	3	2	2	3	3	3	3	2	1	0	0	1	1	0	2
1	3	1	1	1	2	2	1	1	1	1	0	3	0	#NULL!	0	#NULL!	2	3	5	3	1	2	3	5	3	2	2	4	3	2	3	2	1	2	2	3	2	3	3	4	2	2	2	0	2	0	2	1	1
1	2	1	1	1	3	2	2	1	1	1	0	3	0	#NULL!	0	#NULL!	2	1	3	3	1	4	3	5	2	3	3	2	2	3	1	3	2	1	3	3	4	2	3	2	1	3	2	0	0	0	1	0	2
0	2	2	1	1	4	2	2	0	2	2	0	3	1	2	0	#NULL!	2	2	1	4	3	3	3	3	2	2	3	5	3	3	3	5	4	3	2	5	3	5	2	1	1	2	3	0	0	1	0	0	2
1	1	1	0	1	4	2	1	1	1	2	0	3	1	2	0	#NULL!	2	3	1	3	1	3	2	2	3	3	4	3	3	2	1	3	2	4	2	1	4	2	4	3	3	4	3	1	1	2	0	0	0
0	1	2	1	1	4	6	1	1	3	2	0	2	0	#NULL!	0	#NULL!	2	4	1	4	3	4	4	3	3	4	3	3	3	4	4	1	4	4	2	2	3	3	2	5	4	2	4	2	2	0	0	1	1
1	2	1	1	1	4	2	1	0	1	3	0	2	1	5	1	1	2	1	5	3	1	4	2	3	2	2	2	2	2	2	3	3	3	3	3	3	4	3	3	2	3	1	4	0	0	1	0	0	1
1	1	2	1	1	4	6	2	0	2	1	0	3	1	2	0	#NULL!	2	2	3	4	3	4	4	3	1	3	2	1	3	2	3	3	3	3	4	3	2	3	3	2	4	5	1	2	3	0	1	1	2
1	2	1	1	1	2	1	2	0	1	2	0	1	1	1	0	#NULL!	2	3	2	3	1	3	2	4	2	3	2	2	3	2	3	2	3	3	4	3	4	2	3	3	2	3	3	0	0	0	2	0	0
0	2	2	1	1	4	6	3	0	2	2	0	3	1	1	0	#NULL!	2	2	1	4	3	4	2	3	2	2	3	5	2	3	2	2	4	4	4	4	2	2	2	2	4	3	3	3	3	0	3	0	2
1	4	2	1	1	4	2	2	0	2	2	0	2	0	#NULL!	1	1	2	2	3	4	4	3	4	3	1	4	3	3	1	4	2	1	4	4	3	4	1	3	2	3	4	2	2	0	3	2	0	0	3
1	4	1	1	1	2	6	1	0	1	2	0	3	0	#NULL!	0	#NULL!	2	3	5	3	1	4	5	2	2	2	3	4	1	3	2	1	3	3	2	3	2	2	2	2	2	2	3	2	2	0	3	0	2
0	4	2	0	1	2	2	3	0	3	2	0	2	1	2	0	#NULL!	2	4	1	4	3	3	4	3	3	3	3	3	3	4	3	5	2	4	3	4	1	4	3	2	2	2	1	2	3	0	0	0	2
1	2	1	1	1	4	2	1	0	1	3	0	2	0	#NULL!	0	#NULL!	2	3	2	3	3	4	3	4	2	3	4	4	2	2	3	3	3	2	3	3	4	3	3	3	3	4	4	0	0	1	3	2	2
0	2	2	1	1	4	2	2	1	3	2	0	2	0	#NULL!	0	#NULL!	2	5	1	4	3	4	4	3	4	4	3	2	3	4	3	3	1	4	3	3	3	5	3	2	1	2	4	0	0	0	1	0	1
0	3	2	1	1	2	6	2	1	3	2	0	2	0	#NULL!	0	#NULL!	2	2	2	4	3	4	4	3	3	4	3	2	4	4	3	4	3	3	1	4	4	2	3	3	3	3	3	0	0	1	0	0	2
1	3	1	1	1	4	5	2	1	1	3	0	3	0	#NULL!	0	#NULL!	2	1	4	3	1	4	5	4	2	4	3	4	4	3	2	4	3	3	5	3	3	2	5	3	1	3	2	2	0	0	2	2	2
1	3	1	1	1	4	4	1	1	2	1	0	3	0	#NULL!	0	#NULL!	2	3	1	3	1	2	5	4	3	3	4	4	3	3	2	1	3	2	2	3	2	1	5	4	5	1	3	0	0	0	1	0	2
1	1	1	1	1	1	2	2	1	1	2	0	2	0	#NULL!	0	#NULL!	2	3	3	3	1	4	2	4	2	3	2	3	3	5	4	3	3	4	2	2	2	2	4	4	1	2	1	0	0	1	0	2	0
0	2	1	1	1	4	4	2	1	1	3	0	2	0	#NULL!	0	#NULL!	2	3	2	3	1	4	5	2	4	3	2	4	3	5	3	3	2	3	3	3	2	2	3	2	2	1	1	0	0	2	0	0	1
1	1	1	0	1	4	4	1	1	2	2	0	3	0	#NULL!	0	#NULL!	2	5	1	3	1	4	5	3	2	2	2	2	2	3	1	3	3	3	3	3	3	2	2	3	2	3	3	0	0	1	1	0	2
1	1	1	1	1	4	2	1	1	1	3	0	3	0	#NULL!	0	#NULL!	2	3	1	3	3	4	3	4	2	5	2	2	4	2	2	2	2	3	2	3	2	2	4	2	3	2	3	0	0	2	2	2	2
1	1	1	1	1	4	4	1	1	1	1	1	3	0	#NULL!	0	#NULL!	1	3	3	3	1	4	5	2	2	2	2	4	2	3	3	3	3	2	1	3	3	2	4	3	1	4	3	0	0	0	0	0	1
1	2	2	0	1	4	3	1	1	4	2	0	2	1	1	0	#NULL!	2	2	3	2	3	3	4	3	4	3	3	2	3	3	2	4	4	4	3	3	2	2	3	2	1	2	4	0	0	0	1	0	2
0	2	2	1	2	4	1	2	1	4	2	0	2	0	#NULL!	1	1	2	1	1	4	3	4	3	3	4	3	3	3	1	4	2	1	4	3	2	2	5	3	2	2	2	3	1	0	3	1	3	2	2
0	1	2	1	2	4	6	3	0	2	2	0	2	0	#NULL!	1	2	2	2	3	4	3	2	4	3	3	2	3	2	2	4	3	2	4	2	3	2	5	2	2	3	2	2	4	0	0	0	1	0	3
0	4	2	0	2	4	6	2	0	4	2	0	2	0	#NULL!	1	2	2	4	3	4	3	3	4	3	4	4	1	5	3	1	3	2	4	2	2	3	2	3	2	2	2	2	1	0	0	0	0	2	2
0	3	2	1	2	4	1	4	0	3	1	0	2	0	#NULL!	1	1	1	1	4	4	3	2	2	3	5	1	2	2	4	2	4	3	3	2	5	2	5	2	2	4	2	2	3	0	0	2	1	0	3
1	4	4	1	1	4	4	2	0	1	2	0	3	0	#NULL!	0	#NULL!	2	3	2	3	1	4	3	3	2	4	2	2	2	3	3	3	3	2	1	3	2	2	3	4	2	3	2	2	3	1	0	1	2
1	4	2	1	1	2	6	3	0	2	2	0	3	0	#NULL!	0	#NULL!	2	2	3	2	4	4	4	3	3	4	3	3	3	2	3	3	2	2	2	3	5	3	4	2	3	2	3	0	0	2	3	0	3
0	2	1	0	1	4	4	4	0	1	2	0	3	0	#NULL!	1	1	2	3	3	3	1	3	3	2	2	4	3	4	3	3	3	3	3	3	2	3	1	2	3	1	2	2	2	2	0	1	3	0	2
0	4	2	1	1	2	1	2	0	2	2	0	1	0	#NULL!	0	#NULL!	2	2	1	4	3	3	4	3	4	4	2	3	2	2	3	4	4	5	2	2	1	4	3	2	2	3	1	0	0	0	1	0	1
1	4	2	1	2	4	2	2	0	4	2	1	2	1	2	0	#NULL!	2	2	1	4	5	4	4	3	4	4	3	3	3	4	3	4	2	4	2	3	2	5	3	2	3	3	1	3	3	0	0	2	2
0	4	1	1	1	2	4	2	0	1	1	0	2	0	#NULL!	1	1	1	3	4	3	1	2	5	4	3	3	3	2	2	5	4	5	1	3	3	3	2	4	3	2	2	5	3	0	0	3	0	0	2
0	2	4	0	2	2	2	2	0	3	2	0	2	0	#NULL!	0	#NULL!	2	2	1	4	3	5	4	3	5	4	3	1	3	2	3	3	2	2	3	4	3	4	1	3	3	2	2	2	2	0	2	0	2
0	4	2	1	2	4	1	1	0	4	2	0	2	0	#NULL!	1	3	2	2	3	4	3	4	2	3	2	4	3	3	3	4	3	3	3	5	2	4	2	3	2	2	2	2	3	0	0	0	0	1	2
1	3	2	1	2	3	2	2	0	4	2	0	3	0	#NULL!	0	#NULL!	2	2	2	2	3	4	3	2	3	4	3	1	2	4	2	2	3	1	4	4	2	3	2	2	1	2	3	2	2	0	1	0	1
0	2	2	1	2	3	6	2	0	3	2	0	2	0	#NULL!	0	#NULL!	2	4	4	4	3	2	4	3	2	3	3	3	3	2	1	2	2	3	1	2	3	2	2	3	3	4	2	3	3	2	0	0	1
1	1	3	0	1	2	1	1	0	1	3	0	3	1	6	0	#NULL!	2	1	3	3	1	5	3	5	2	3	4	2	1	3	3	2	3	3	3	3	2	2	2	3	2	2	1	3	2	2	1	2	1
1	2	3	1	1	2	4	1	0	1	2	0	3	1	4	0	#NULL!	1	5	4	3	4	4	3	1	2	2	2	3	3	3	3	4	2	3	2	3	3	2	4	2	2	3	3	2	1	2	1	2	2
0	3	2	1	2	2	2	2	0	4	2	0	3	0	#NULL!	1	1	2	2	2	4	3	3	4	3	2	1	2	2	3	1	2	4	2	2	2	1	2	2	2	2	4	2	2	2	0	0	1	0	2
0	2	2	0	1	3	2	2	0	3	2	0	3	1	1	0	#NULL!	2	2	4	4	3	4	4	3	1	2	3	3	1	4	2	3	3	3	2	3	3	3	3	2	3	2	2	0	1	0	0	2	2
1	2	1	1	1	4	2	1	0	2	2	0	3	0	#NULL!	0	#NULL!	2	1	4	3	1	5	2	3	2	4	2	2	1	4	2	3	3	3	3	3	2	2	3	2	3	2	3	3	3	0	0	0	2
0	2	2	0	1	4	2	2	0	3	1	0	2	0	#NULL!	1	3	2	2	3	4	3	3	4	3	4	4	3	3	3	3	3	4	1	2	4	2	3	2	3	2	2	2	2	2	2	0	1	1	1
1	2	1	1	1	4	4	1	0	1	3	0	3	0	#NULL!	1	2	2	3	2	2	4	3	3	2	4	3	2	2	4	3	3	2	3	3	3	3	3	3	3	3	3	3	3	0	2	0	0	0	1
0	2	2	0	1	3	2	2	0	4	2	0	2	1	3	1	1	2	2	2	4	3	4	4	3	4	4	3	2	3	4	3	3	4	3	4	2	3	3	3	3	3	4	2	2	0	0	0	2	0
1	3	3	1	1	2	4	1	0	1	3	0	2	1	1	0	#NULL!	2	1	3	3	1	4	5	2	2	4	1	3	4	2	4	3	5	3	3	3	3	3	3	2	2	2	2	0	0	0	0	2	2
0	2	1	1	1	4	4	1	1	1	2	0	2	0	#NULL!	0	#NULL!	2	3	1	3	1	4	3	2	3	2	3	2	3	3	1	3	3	2	4	3	4	1	3	3	3	3	2	0	0	0	2	0	0
1	4	2	1	2	4	2	2	1	3	2	0	2	1	1	0	#NULL!	2	4	2	4	3	3	4	3	3	4	3	3	4	4	1	1	5	2	5	2	2	2	2	3	4	2	2	0	0	1	1	0	2
1	3	1	1	1	2	4	1	0	1	2	0	2	0	#NULL!	0	#NULL!	2	3	1	3	1	4	2	3	2	2	2	3	3	4	2	3	3	3	3	3	4	2	3	4	3	3	2	2	2	0	1	0	2
1	4	2	0	1	3	2	1	0	4	2	0	2	1	3	0	#NULL!	1	2	1	4	3	1	3	3	4	4	2	2	1	2	2	1	3	3	2	3	1	2	2	4	4	2	2	0	2	0	2	0	1
1	4	1	1	1	2	2	1	0	2	3	0	2	1	2	0	#NULL!	2	1	3	3	3	4	5	2	2	4	2	3	4	2	2	3	2	3	4	3	4	3	2	4	4	3	2	0	0	1	0	2	1
0	2	2	0	1	2	6	1	0	3	2	0	2	1	2	1	2	2	2	2	4	3	4	4	3	4	3	3	3	3	4	3	3	2	2	4	3	2	2	3	5	2	4	2	0	2	0	2	0	0
0	3	1	1	1	3	2	1	0	2	2	0	3	1	1	0	#NULL!	2	3	3	3	1	3	2	2	4	3	3	4	2	4	4	2	3	3	3	3	4	2	3	2	3	3	2	2	2	2	0	0	1
0	3	1	1	1	3	2	1	1	1	2	0	2	0	#NULL!	1	2	2	3	4	3	1	3	3	1	3	2	1	4	4	3	2	3	2	3	3	3	4	3	2	3	3	2	5	2	0	0	0	0	2
0	2	2	1	2	2	2	1	1	3	2	0	2	1	5	0	#NULL!	2	1	3	4	3	5	4	3	3	2	3	2	2	4	3	4	3	2	4	2	4	2	3	2	3	3	2	2	0	2	1	0	2
0	1	2	0	1	3	2	1	1	4	2	0	2	0	#NULL!	0	#NULL!	2	2	1	4	3	1	4	3	4	1	3	3	3	4	3	5	2	2	4	3	2	2	2	2	3	2	3	2	0	0	1	0	0
1	3	1	1	1	4	2	1	0	2	2	0	2	0	#NULL!	0	#NULL!	2	3	2	3	1	4	5	2	2	2	3	2	2	2	3	1	3	2	3	4	4	3	3	5	2	2	3	0	0	0	0	0	2
0	2	2	1	1	3	2	1	0	3	2	1	2	0	#NULL!	0	#NULL!	2	1	1	4	3	4	4	1	1	2	3	2	3	4	3	4	3	4	3	4	2	4	4	2	2	4	4	0	2	2	2	0	3
0	2	1	1	1	4	1	1	1	3	2	0	2	0	#NULL!	0	#NULL!	2	4	4	3	1	2	4	1	2	3	1	1	3	3	4	3	3	4	4	2	4	4	3	2	3	1	2	2	2	0	0	0	2
0	2	2	1	2	2	2	1	0	4	2	1	2	1	2	0	#NULL!	2	4	3	4	3	4	4	3	4	2	3	3	2	4	4	2	2	4	4	4	3	3	5	2	2	5	2	2	0	0	0	0	0
1	2	1	1	1	3	4	1	0	1	2	0	3	0	#NULL!	0	#NULL!	2	3	2	3	1	2	5	2	3	3	3	1	1	3	4	3	3	5	3	3	4	4	4	3	1	4	2	0	3	2	2	0	2
1	1	4	1	1	4	4	1	1	1	3	0	2	0	#NULL!	1	1	2	1	2	2	1	4	3	4	2	3	2	3	5	2	1	2	3	2	3	3	4	4	3	4	1	2	2	0	0	0	1	2	1
0	3	2	1	1	2	1	1	0	3	2	0	2	0	#NULL!	0	#NULL!	2	2	3	4	3	1	4	3	2	4	2	2	4	2	3	4	3	2	2	4	3	2	5	4	1	2	3	2	0	2	0	0	1
0	4	2	0	2	2	2	2	0	4	2	0	2	1	7	0	#NULL!	1	2	2	4	3	4	4	3	3	4	4	5	4	4	3	3	2	2	3	2	5	4	3	4	2	2	2	0	2	2	0	0	2
1	2	1	0	1	3	4	2	0	2	2	0	2	0	#NULL!	0	#NULL!	2	1	2	3	4	4	3	3	3	3	2	2	2	4	2	3	2	3	3	2	3	2	1	3	2	2	3	0	2	0	2	1	2
1	3	1	1	1	2	4	2	0	1	3	0	2	0	#NULL!	1	3	2	3	1	3	1	4	2	3	1	1	4	4	4	3	4	1	3	3	4	2	4	4	3	3	2	2	3	1	2	0	2	0	2
1	3	4	0	1	3	1	1	0	4	2	0	2	0	#NULL!	0	#NULL!	2	2	2	4	3	3	2	3	2	4	3	3	4	2	3	4	2	3	4	3	3	4	4	2	3	3	3	2	2	2	0	0	0
1	3	2	1	2	2	2	2	1	3	1	0	2	0	#NULL!	1	2	2	5	3	4	3	4	4	3	2	4	3	2	4	3	3	5	4	1	2	2	2	3	3	1	4	4	3	2	0	0	0	0	3
0	1	2	0	1	3	2	4	0	4	2	0	2	0	#NULL!	0	#NULL!	1	2	3	4	3	4	4	3	3	4	3	3	4	3	3	2	4	2	4	4	2	4	4	2	3	3	2	0	0	2	0	0	3
1	2	1	1	1	3	1	3	0	1	3	0	2	0	#NULL!	0	#NULL!	2	3	1	3	1	4	3	5	2	1	2	2	2	3	2	3	1	3	3	3	2	2	3	3	3	3	3	1	2	0	0	2	2
1	3	1	1	1	2	2	2	1	1	2	0	3	1	6	0	#NULL!	2	3	1	3	1	4	5	5	2	5	5	2	2	5	2	3	3	3	4	3	4	3	3	4	3	3	3	0	0	1	3	2	0
1	3	1	0	1	3	4	2	0	1	2	0	3	0	#NULL!	0	#NULL!	2	3	3	3	1	4	5	5	3	1	3	4	3	1	4	3	4	3	4	3	3	3	3	3	4	3	3	2	0	0	0	0	2
1	2	1	1	1	1	1	2	1	1	3	0	3	0	#NULL!	0	#NULL!	2	3	3	2	4	4	3	4	2	1	2	4	3	5	3	3	2	1	2	2	4	2	3	4	3	4	3	0	0	1	3	0	1
0	1	2	1	2	3	2	2	1	4	2	0	2	1	1	1	1	2	1	2	4	3	2	2	3	2	4	2	3	3	2	3	3	2	4	5	4	3	5	4	2	1	2	5	0	0	0	1	2	2
1	3	1	1	1	4	4	1	0	2	3	0	3	0	#NULL!	0	#NULL!	2	3	3	3	1	4	3	3	2	2	2	1	1	2	2	3	2	4	3	2	4	1	3	3	3	3	4	0	0	0	1	0	2
0	3	2	1	2	3	3	1	0	4	2	0	2	0	#NULL!	0	#NULL!	2	2	2	4	2	2	3	3	4	3	3	4	2	2	3	2	4	4	2	4	2	3	3	2	2	2	3	0	2	0	0	2	2
1	3	2	1	1	3	2	1	0	2	2	0	2	0	#NULL!	1	1	1	1	2	3	3	3	3	3	3	3	2	2	5	2	2	2	4	4	1	2	4	4	3	4	1	4	3	0	0	1	2	0	1
0	1	1	0	3	3	2	2	0	3	3	0	2	0	#NULL!	0	#NULL!	1	4	5	5	5	5	4	4	4	2	5	3	3	4	5	4	2	5	2	2	5	4	4	5	3	4	4	0	0	0	1	1	2
1	3	2	1	1	3	1	2	0	1	1	0	2	0	#NULL!	1	1	1	2	2	4	4	2	3	2	2	2	2	3	1	3	2	2	2	2	2	3	3	3	3	2	3	2	3	0	0	2	1	0	0
1	4	2	1	3	3	1	2	0	1	2	0	2	0	#NULL!	0	#NULL!	1	5	2	3	3	3	3	3	3	2	2	2	2	3	2	2	4	2	2	3	4	3	2	3	1	4	4	0	0	0	1	0	0
0	2	1	1	1	3	2	1	0	3	2	0	2	0	#NULL!	1	1	1	4	5	4	3	3	3	3	2	2	3	3	2	2	2	2	5	4	4	3	2	2	4	3	3	4	4	0	2	1	0	2	2
0	2	1	0	1	3	6	1	0	2	2	1	2	0	#NULL!	0	#NULL!	2	2	2	3	3	3	3	3	3	2	4	4	2	3	3	3	2	2	2	3	5	4	3	3	3	4	2	0	2	2	1	0	2
0	3	3	0	1	1	6	2	0	3	2	0	2	0	#NULL!	1	1	2	2	5	5	5	2	3	4	2	3	4	3	1	4	2	3	2	2	4	3	4	3	3	2	3	4	1	2	0	0	1	0	0
1	2	1	1	3	4	1	2	0	3	1	1	2	0	#NULL!	0	#NULL!	1	1	4	3	3	3	3	3	2	2	3	2	1	2	3	2	1	2	2	5	5	3	2	1	3	2	1	0	0	1	1	1	1
1	2	1	0	1	4	3	1	0	3	2	1	2	0	#NULL!	0	#NULL!	2	3	2	1	4	4	5	1	2	5	2	4	3	4	5	3	2	1	3	3	4	2	3	4	4	3	1	2	0	0	1	0	2
0	2	2	1	2	1	6	1	1	4	2	0	3	0	#NULL!	0	#NULL!	2	4	1	4	3	3	2	3	4	2	2	1	2	3	3	2	4	4	3	4	4	2	2	5	3	4	4	0	0	2	3	3	3
0	3	2	1	2	3	2	1	1	4	1	0	2	0	#NULL!	1	1	2	2	2	4	3	4	4	4	2	1	4	2	2	3	2	2	4	2	2	2	5	1	2	3	2	3	1	2	0	0	0	0	0
1	3	1	1	1	3	4	1	1	2	2	0	1	0	#NULL!	0	#NULL!	2	3	2	3	1	3	2	4	3	2	2	2	1	3	2	2	3	2	3	3	4	2	3	4	2	3	3	0	1	2	1	0	2
1	1	1	1	1	4	4	1	1	1	2	0	2	0	#NULL!	0	#NULL!	2	5	2	3	1	1	5	2	2	5	2	4	2	1	1	3	3	3	2	3	4	2	3	2	2	2	2	0	0	1	1	0	1
1	2	2	1	2	4	2	1	0	4	2	0	2	0	#NULL!	1	1	2	4	3	4	3	4	4	3	2	2	3	1	3	2	2	3	2	3	2	3	2	3	2	2	4	2	2	3	0	1	0	1	0
1	2	4	1	1	3	2	2	1	1	2	0	2	0	#NULL!	0	#NULL!	2	3	3	1	4	4	5	5	3	2	2	3	2	3	2	4	3	3	3	3	4	3	3	5	2	2	4	0	0	0	1	0	1
0	2	2	0	2	3	6	2	1	2	2	0	2	0	#NULL!	0	#NULL!	2	2	2	4	3	3	2	3	1	3	3	3	2	3	3	4	4	3	5	4	3	2	2	1	2	4	4	1	2	0	3	2	2
1	2	1	0	1	4	4	1	1	1	2	0	2	0	#NULL!	0	#NULL!	2	3	1	3	1	4	5	2	5	2	4	2	3	3	2	4	2	3	2	1	4	4	3	3	3	3	4	0	0	2	3	0	2
0	1	2	1	1	3	6	1	1	3	2	0	1	1	1	1	1	2	2	3	4	3	4	4	3	2	3	3	3	2	1	3	1	2	2	5	4	5	4	1	3	3	2	3	0	2	0	1	0	0
1	1	2	0	2	3	2	1	0	4	2	0	2	0	#NULL!	0	#NULL!	2	1	3	4	3	3	4	3	4	2	3	3	3	4	2	4	4	1	3	3	4	1	3	2	3	2	3	0	0	0	1	2	2
0	2	2	1	1	3	6	1	0	4	2	0	2	0	#NULL!	1	1	2	4	2	4	3	4	4	3	3	2	3	2	2	3	3	2	4	5	4	4	5	3	4	2	1	3	3	2	0	0	1	1	2
1	2	1	1	1	4	2	1	0	1	2	0	1	0	#NULL!	1	1	2	3	1	3	5	4	2	4	2	2	2	3	2	2	2	2	1	3	4	3	4	2	3	3	2	3	3	0	1	0	1	1	2
0	2	2	1	2	3	2	2	0	4	2	0	3	0	#NULL!	0	#NULL!	2	1	3	4	3	4	4	3	2	3	2	3	1	4	3	1	4	2	1	4	5	3	4	2	2	2	4	2	3	2	1	0	2
1	1	1	0	1	4	4	2	0	1	3	0	2	0	#NULL!	0	#NULL!	2	3	1	3	4	3	3	4	2	2	2	2	3	2	3	2	1	3	3	3	2	2	3	1	2	5	5	0	0	0	0	2	3
1	4	2	1	2	1	1	2	0	3	2	0	2	1	5	1	1	2	2	2	4	3	4	4	3	2	2	2	3	4	3	3	2	4	2	2	3	5	2	2	2	3	3	3	0	3	1	1	0	2
1	4	1	0	1	1	2	1	0	1	3	0	2	1	1	0	#NULL!	2	3	1	3	1	5	3	4	2	2	2	2	2	3	2	3	3	3	2	3	4	3	3	2	2	4	2	1	1	3	2	0	0
1	3	2	1	1	4	2	4	0	2	2	0	2	0	#NULL!	1	1	2	1	3	4	3	4	4	3	3	3	4	3	4	3	3	2	4	3	4	2	3	3	5	2	2	5	3	0	0	0	1	2	2
1	2	1	1	1	1	1	4	0	1	3	0	1	0	#NULL!	0	#NULL!	2	3	3	3	2	3	5	1	2	3	3	3	3	3	3	2	5	3	3	3	4	2	3	2	3	3	2	2	1	0	0	0	1
1	2	2	0	2	4	2	3	0	3	2	0	1	1	1	0	#NULL!	2	2	2	4	3	4	4	3	1	2	3	2	2	4	3	2	2	2	2	4	5	2	3	2	3	2	3	0	0	1	1	0	2
1	1	2	1	2	3	6	2	1	4	2	0	1	0	#NULL!	0	#NULL!	2	4	3	2	3	3	2	3	2	3	3	2	3	1	3	4	4	4	3	1	2	4	3	2	3	3	2	0	0	1	1	0	2
0	2	2	1	1	3	1	2	1	2	2	0	2	0	#NULL!	0	#NULL!	2	2	2	4	3	4	3	3	3	3	3	3	3	1	3	4	4	4	3	3	4	4	2	2	3	4	3	0	3	0	1	3	1
0	1	1	1	1	4	2	4	1	1	1	0	3	0	#NULL!	1	1	2	3	2	3	2	4	5	3	2	3	3	2	2	2	4	3	2	3	3	2	4	2	3	3	4	3	3	2	2	0	0	2	1
1	1	2	1	1	1	3	2	1	2	2	0	3	1	4	0	#NULL!	1	2	1	4	3	1	4	3	2	4	3	4	4	2	4	3	3	2	2	2	5	2	2	2	3	2	3	0	0	1	1	2	1
1	3	1	0	1	2	2	1	1	1	3	0	2	0	#NULL!	0	#NULL!	2	1	2	3	1	4	5	4	2	2	2	4	3	1	4	3	3	2	2	3	4	2	3	3	4	1	2	2	2	1	0	0	0
0	2	2	1	1	4	2	1	1	3	2	0	2	0	#NULL!	0	#NULL!	2	2	2	4	3	4	3	3	3	4	3	2	4	4	3	4	4	4	5	2	3	3	2	3	1	3	3	0	0	1	3	1	3
1	1	4	0	1	4	4	2	1	2	2	0	1	0	#NULL!	0	#NULL!	2	5	4	3	2	3	5	5	2	4	2	4	3	3	2	2	1	1	3	3	3	2	3	2	3	2	1	0	0	1	0	2	1
0	2	2	1	2	3	3	2	1	4	2	1	2	0	#NULL!	0	#NULL!	2	2	2	4	3	4	3	3	3	4	3	2	2	3	3	2	4	2	1	1	5	5	2	2	3	2	2	0	0	0	3	0	3
0	2	2	1	2	4	3	1	1	4	2	0	3	0	#NULL!	0	#NULL!	2	4	5	4	3	4	4	3	3	4	3	1	2	3	1	2	1	2	4	3	5	2	3	3	3	3	2	0	3	2	3	0	1
1	1	1	1	1	4	2	1	1	1	2	0	2	0	#NULL!	0	#NULL!	2	3	2	3	1	3	5	2	2	1	2	2	3	3	1	3	3	3	3	2	4	3	3	3	3	4	4	0	0	3	2	2	1
1	1	4	1	1	4	1	1	1	3	3	0	2	0	#NULL!	0	#NULL!	2	3	3	3	1	4	5	3	4	2	2	2	3	1	1	3	3	3	1	2	4	1	3	1	3	4	5	0	3	2	0	2	3
0	1	2	0	1	2	2	1	1	2	2	0	2	0	#NULL!	0	#NULL!	2	4	5	4	3	3	4	2	3	2	3	2	4	1	4	2	4	4	5	3	3	3	1	2	1	4	3	0	0	0	2	1	2
0	2	2	0	1	2	2	2	1	4	2	0	2	0	#NULL!	1	1	2	2	2	4	5	4	3	2	1	4	2	4	3	3	3	3	3	1	3	4	1	3	3	4	3	2	3	0	3	1	2	0	2
1	2	1	1	1	4	2	2	1	1	3	0	2	0	#NULL!	0	#NULL!	2	3	2	3	1	5	4	4	3	5	2	5	2	2	3	4	3	4	3	3	2	2	3	4	2	3	3	3	3	0	0	2	3
0	2	2	1	1	3	6	3	0	2	2	0	2	1	1	0	#NULL!	2	2	1	4	3	4	2	3	4	3	2	3	3	2	2	2	3	2	3	5	4	2	3	3	2	2	3	2	2	2	3	0	1
1	1	1	1	1	4	2	2	0	1	2	0	2	0	#NULL!	0	#NULL!	1	3	2	3	4	4	4	5	3	2	3	1	3	4	2	2	2	2	3	4	1	3	2	3	2	2	4	0	0	0	3	0	2
0	4	2	0	2	4	1	2	0	4	2	1	2	0	#NULL!	1	1	2	2	3	2	3	4	3	4	4	3	2	4	3	2	2	2	1	2	2	2	2	3	2	3	3	2	2	0	0	1	2	2	3
1	4	1	1	1	4	2	1	0	1	3	0	1	0	#NULL!	0	#NULL!	2	3	3	3	1	3	4	5	2	3	3	3	2	4	4	4	4	3	1	3	3	2	2	2	3	3	2	1	0	1	2	0	1
0	2	4	1	1	4	2	3	0	4	1	0	2	0	#NULL!	0	#NULL!	2	2	2	4	3	3	5	1	2	3	3	4	4	2	4	3	4	3	2	2	4	2	3	1	1	2	3	0	0	0	0	0	3
1	1	1	1	1	4	6	3	0	1	3	1	1	0	#NULL!	0	#NULL!	2	3	3	3	1	4	4	2	3	3	3	2	4	2	3	3	4	4	2	3	3	2	3	2	1	4	2	0	0	1	1	0	2
1	4	1	0	1	3	1	2	0	1	2	0	1	1	1	1	2	2	1	3	2	1	3	4	3	4	4	3	3	3	4	2	1	4	4	2	4	3	3	3	3	3	2	3	0	0	1	3	0	2
0	5	2	1	1	4	2	2	0	3	2	0	1	0	#NULL!	0	#NULL!	2	2	2	4	3	4	3	3	3	4	1	3	1	3	3	4	3	3	3	3	1	2	3	2	4	4	2	0	3	0	0	0	2
0	1	2	0	1	3	6	2	0	4	2	0	1	1	1	1	1	2	2	2	4	3	4	2	3	1	3	2	2	2	2	5	3	3	3	3	4	4	3	2	2	3	5	3	0	2	1	3	1	1
0	4	4	0	1	3	6	1	0	4	2	0	1	0	#NULL!	0	#NULL!	2	2	3	4	3	4	2	3	2	2	2	2	3	2	2	2	3	3	4	4	4	2	3	2	2	3	4	0	0	1	0	0	2
1	2	1	1	1	4	4	2	0	1	2	0	2	0	#NULL!	0	#NULL!	2	3	2	3	2	5	2	4	2	2	3	5	2	3	3	2	4	4	4	3	2	2	3	3	1	3	3	3	3	0	2	2	2
0	2	2	1	1	2	6	2	0	2	2	0	2	0	#NULL!	0	#NULL!	2	4	3	4	3	4	5	3	2	4	3	4	1	3	3	1	3	3	2	4	2	1	2	3	4	2	2	2	2	0	0	1	1
1	2	1	1	1	4	2	1	0	1	2	0	2	0	#NULL!	0	#NULL!	2	3	5	3	1	4	3	4	2	3	3	4	3	3	3	2	2	2	2	3	5	4	2	2	3	2	3	0	3	2	1	0	2
0	5	2	1	1	4	6	2	0	3	2	0	2	0	#NULL!	0	#NULL!	2	2	5	4	3	4	2	3	3	3	1	4	2	4	2	3	2	2	3	4	4	4	3	2	4	2	3	3	3	0	2	2	2
1	3	1	1	1	4	4	1	0	1	3	0	3	0	#NULL!	0	#NULL!	2	3	5	3	2	4	4	3	2	2	3	2	3	2	2	4	3	4	2	3	1	3	5	3	4	1	1	2	3	0	1	1	2
0	2	4	0	1	4	2	2	0	2	2	0	3	0	#NULL!	1	2	2	1	2	4	3	2	2	3	2	4	4	2	3	2	3	2	3	4	3	3	4	1	2	2	3	2	1	0	2	2	2	0	2
0	2	2	1	1	4	6	2	0	4	2	0	2	1	6	0	#NULL!	2	2	2	4	3	4	3	3	3	4	2	3	1	4	2	2	3	2	2	4	2	2	4	2	4	3	1	0	3	2	0	0	3
1	2	1	0	1	4	2	1	0	3	2	0	2	1	1	0	#NULL!	2	3	5	3	1	3	4	4	2	4	3	2	4	4	3	4	3	3	1	3	4	2	2	3	4	3	3	2	2	0	3	0	2
0	2	2	1	1	4	1	2	1	2	2	0	2	1	2	0	#NULL!	2	1	1	4	3	4	5	2	2	4	4	4	3	3	3	1	3	2	2	4	2	5	2	3	2	2	1	2	3	0	0	0	2
1	2	1	0	1	3	2	1	1	1	2	0	3	0	#NULL!	0	#NULL!	2	3	4	3	1	4	4	4	2	3	3	4	2	1	2	4	2	4	3	3	2	2	4	4	2	2	2	0	0	1	3	2	2
0	4	2	1	1	4	5	1	0	3	2	1	2	0	#NULL!	0	#NULL!	2	5	3	4	3	4	5	3	4	2	2	4	3	5	2	3	2	3	3	3	2	2	4	2	3	3	3	0	0	2	0	0	2
1	4	1	1	1	4	1	1	0	1	2	0	2	0	#NULL!	0	#NULL!	2	4	3	3	1	1	3	3	2	2	3	3	3	3	2	1	1	3	3	3	2	2	4	2	3	3	2	0	0	0	1	0	1
0	2	2	1	2	4	4	1	0	2	2	0	2	0	#NULL!	0	#NULL!	1	1	1	4	3	4	5	3	2	1	2	2	2	3	4	3	3	3	3	4	3	1	3	2	3	2	3	0	0	2	1	1	2
1	3	1	0	1	4	4	1	0	1	3	0	2	0	#NULL!	0	#NULL!	2	3	1	3	1	4	4	4	2	5	4	4	2	3	3	2	2	1	2	3	3	2	3	3	1	2	2	0	0	1	0	0	2
0	5	2	1	2	4	3	1	0	3	2	0	2	0	#NULL!	0	#NULL!	2	2	3	4	3	3	3	3	2	1	2	2	4	2	5	2	2	3	2	2	2	3	2	2	2	2	3	2	0	0	2	2	2
0	2	2	0	2	4	5	1	1	2	1	0	3	1	1	1	1	2	2	2	4	3	4	4	2	4	3	3	2	3	3	3	4	4	4	3	3	2	2	2	3	5	4	2	0	0	1	0	2	3
0	1	2	0	1	4	5	1	1	4	2	0	3	1	3	1	1	2	1	1	4	3	4	4	3	4	3	3	4	2	2	3	2	2	3	3	2	2	3	3	2	3	3	2	0	3	0	1	0	3
1	3	1	1	1	4	2	1	0	1	2	0	2	0	#NULL!	0	#NULL!	2	3	1	3	2	5	3	2	3	2	3	3	1	4	3	1	4	3	2	3	5	2	2	2	1	3	5	0	0	2	0	0	1
0	3	2	1	1	4	5	2	0	3	2	0	3	0	#NULL!	1	1	2	2	4	4	5	4	5	3	3	2	3	4	1	4	4	2	3	3	3	3	2	2	3	2	4	2	2	0	0	0	0	1	2
0	2	2	0	1	4	5	1	0	3	2	0	1	0	#NULL!	0	#NULL!	2	2	2	4	3	2	2	3	4	4	2	3	3	1	3	2	2	3	3	2	1	3	3	3	2	2	2	0	0	0	0	0	2
0	2	1	1	1	1	4	1	1	1	2	0	2	0	#NULL!	0	#NULL!	2	3	3	3	1	4	4	2	1	2	1	5	3	1	2	2	4	2	2	3	2	2	2	4	2	2	2	0	0	2	2	2	2
0	2	2	1	1	2	2	1	0	4	2	0	3	0	#NULL!	0	#NULL!	2	5	3	4	3	2	2	3	5	1	2	2	4	2	2	3	3	3	3	3	1	2	3	2	2	2	2	0	0	2	1	0	3
0	1	3	0	1	4	5	1	0	3	3	0	3	0	#NULL!	0	#NULL!	2	4	3	4	3	4	3	3	3	4	2	2	2	3	2	3	3	2	1	2	2	3	3	4	2	2	4	0	0	3	0	2	1
1	1	1	0	1	3	2	1	1	1	2	0	2	1	4	1	1	2	3	3	3	2	4	4	2	2	4	3	3	3	2	5	3	2	2	2	3	5	2	3	4	1	2	2	0	0	0	1	0	2
0	3	2	1	1	4	6	1	0	3	2	0	3	0	#NULL!	0	#NULL!	2	2	3	4	3	4	3	3	5	4	3	4	3	3	2	3	3	3	2	1	1	2	3	2	3	2	2	0	0	0	2	2	2
1	5	1	1	1	3	2	2	0	1	1	0	2	0	#NULL!	0	#NULL!	2	3	1	3	4	4	4	3	4	4	2	3	2	2	2	4	4	5	2	4	1	5	2	2	2	3	3	0	0	0	0	2	2
0	2	2	1	1	4	2	2	0	4	2	0	2	0	#NULL!	0	#NULL!	2	1	3	4	3	3	4	4	3	3	3	3	3	4	3	4	2	4	2	3	2	4	2	2	3	5	5	0	0	0	0	0	2
1	3	2	1	1	3	2	1	0	3	2	0	2	1	1	1	3	2	2	3	4	3	4	5	3	5	4	3	2	2	5	3	5	1	3	3	4	2	4	4	2	2	2	3	0	0	2	1	0	3
1	3	1	1	1	3	1	1	0	3	3	0	2	0	#NULL!	0	#NULL!	2	3	5	3	1	3	4	4	2	3	3	1	3	2	3	3	2	2	3	3	3	2	2	2	1	3	4	2	3	1	0	1	2
1	3	2	0	1	3	1	4	1	3	1	0	3	0	#NULL!	1	2	2	2	1	4	3	2	5	3	2	4	3	2	2	1	4	3	2	2	3	4	2	3	2	3	2	2	2	0	0	2	3	0	3
1	2	1	1	1	4	2	3	0	3	1	0	3	1	1	0	#NULL!	2	3	3	3	1	4	2	4	2	4	3	3	3	4	3	3	3	5	2	2	2	2	2	1	2	2	2	2	0	1	3	0	2
1	3	3	1	1	3	1	2	1	1	1	0	3	0	#NULL!	1	1	2	3	2	3	1	3	4	5	2	3	3	3	3	2	3	2	2	3	1	3	3	2	3	3	2	2	3	0	0	0	0	0	2
0	3	2	0	2	4	3	2	0	3	2	0	3	1	1	1	2	2	4	1	4	3	2	3	3	3	2	4	2	1	3	4	2	3	3	3	1	2	3	3	3	2	2	3	0	0	0	1	0	1
1	3	1	1	1	2	4	4	0	1	3	0	3	0	#NULL!	0	#NULL!	2	3	1	3	1	3	4	1	2	2	1	2	3	4	3	2	2	2	3	3	2	2	2	3	3	3	2	3	3	0	0	2	2
1	2	1	1	1	2	2	2	1	1	1	0	3	1	5	0	#NULL!	2	3	1	3	1	4	4	3	2	5	2	2	3	1	3	4	2	2	2	3	2	2	3	2	3	3	2	2	2	0	2	0	2
0	3	2	1	2	2	2	2	1	3	2	0	2	0	#NULL!	1	1	2	2	2	4	3	4	5	3	1	2	3	3	2	3	3	2	3	2	2	3	3	3	3	2	2	2	3	0	3	0	0	0	2
1	5	1	0	3	4	1	1	0	1	1	0	3	0	#NULL!	0	#NULL!	2	3	3	3	2	4	4	3	2	4	3	3	1	4	4	3	3	3	2	2	3	2	3	1	3	2	3	0	0	0	0	1	2
1	2	1	1	1	3	1	2	0	1	1	0	1	0	#NULL!	0	#NULL!	1	3	3	3	1	5	4	3	4	4	3	3	4	4	2	2	1	2	4	2	2	2	3	2	2	2	2	2	2	0	1	0	1
0	2	2	1	1	2	2	2	0	3	2	0	2	0	#NULL!	0	#NULL!	2	2	2	4	2	4	4	2	4	3	3	3	3	3	3	4	1	2	4	3	3	3	2	2	2	3	3	3	3	0	0	0	1
0	1	1	0	1	3	4	2	0	3	1	0	1	1	1	0	#NULL!	1	4	5	5	5	4	5	3	4	4	1	3	4	2	1	3	5	3	3	2	3	2	2	3	3	2	3	0	2	0	0	0	2
1	3	2	1	1	3	1	2	0	1	3	0	2	0	#NULL!	0	#NULL!	1	2	2	4	4	2	4	2	3	2	3	3	2	2	1	4	4	4	5	3	1	1	2	2	2	3	3	2	1	2	1	2	2
0	2	1	0	1	4	3	1	0	3	1	0	2	1	1	1	1	1	4	4	4	3	3	2	3	4	4	2	3	3	4	4	3	3	3	3	2	4	2	3	3	4	2	3	0	1	0	0	2	2
0	2	1	0	1	3	6	2	0	3	1	1	3	0	#NULL!	1	1	1	4	4	2	3	2	3	2	2	4	2	2	1	2	3	1	3	3	2	3	1	3	2	4	2	3	2	3	3	0	0	0	2
0	2	1	0	1	4	1	1	1	4	2	1	2	0	#NULL!	0	#NULL!	1	2	2	3	3	3	5	3	2	4	2	3	4	2	5	3	2	3	4	3	4	1	2	4	3	5	3	2	2	2	0	1	2
0	2	2	1	1	3	6	1	1	3	2	1	2	1	2	0	#NULL!	1	2	4	5	5	4	2	3	2	3	3	2	4	2	2	3	2	1	5	3	4	2	3	4	3	4	5	2	2	0	1	1	1
0	2	1	1	1	3	2	1	0	1	3	1	3	1	3	0	#NULL!	2	2	2	3	3	3	5	3	4	3	3	3	3	3	3	3	5	3	2	2	4	2	2	3	2	4	4	0	2	0	0	0	1
1	3	1	0	1	4	1	2	1	1	3	0	3	0	#NULL!	1	1	2	3	2	3	1	4	4	2	2	2	3	3	3	4	3	5	2	2	4	3	2	3	5	2	3	2	4	2	2	0	1	0	2
1	3	2	1	1	2	2	2	1	4	2	0	2	0	#NULL!	0	#NULL!	2	2	4	4	3	4	5	3	3	4	3	2	2	2	5	1	3	2	3	4	4	3	4	2	4	4	3	0	2	0	2	0	1
1	3	1	1	1	1	1	1	1	1	1	0	3	0	#NULL!	0	#NULL!	2	4	5	3	1	4	2	2	2	1	3	3	4	2	1	4	2	2	3	2	3	4	2	5	3	4	4	0	0	1	0	2	1
0	2	2	1	2	2	2	1	1	3	2	0	2	0	#NULL!	0	#NULL!	2	2	3	4	3	3	4	1	1	2	1	4	2	2	2	3	2	3	3	4	3	4	3	2	4	4	4	0	3	0	2	2	2
1	2	1	1	1	4	1	2	1	3	3	0	3	0	#NULL!	0	#NULL!	2	3	4	3	1	4	4	1	2	3	3	2	3	4	2	4	3	4	3	3	2	4	5	1	4	1	4	2	2	0	0	0	2
1	2	1	1	1	4	2	2	1	1	3	0	3	0	#NULL!	0	#NULL!	2	3	5	3	5	4	4	2	3	3	3	3	2	4	1	2	2	4	4	3	3	4	3	2	3	4	2	2	2	2	0	0	1
0	2	3	1	1	3	2	2	1	4	2	0	2	0	#NULL!	0	#NULL!	2	2	4	4	3	2	5	3	4	4	3	1	1	3	1	3	3	5	3	4	4	5	1	2	2	3	2	0	3	0	1	0	2
1	2	1	1	1	3	2	1	1	1	3	0	3	0	#NULL!	0	#NULL!	2	3	3	3	1	4	3	4	2	3	3	3	1	2	4	2	2	5	3	2	2	4	2	3	3	2	2	2	0	0	0	0	2
0	1	2	0	1	3	5	1	1	4	2	0	3	1	2	1	1	2	2	5	4	3	2	3	3	3	4	2	3	3	2	3	3	3	2	3	4	3	4	4	4	3	2	4	0	0	0	0	0	2
0	1	2	1	1	2	3	1	1	3	2	0	1	0	#NULL!	1	2	2	2	5	4	3	5	3	3	4	4	2	2	2	4	3	3	2	3	3	4	3	3	3	4	2	3	2	2	2	0	0	0	3
0	2	2	1	1	4	5	3	0	3	2	0	3	0	#NULL!	0	#NULL!	2	2	3	4	3	4	3	3	2	4	3	4	2	3	3	3	3	3	2	4	4	3	3	2	2	4	3	3	3	3	0	0	1
1	3	3	1	1	3	4	2	0	1	3	0	2	0	#NULL!	0	#NULL!	2	3	2	3	1	3	4	3	2	2	3	2	4	3	3	5	4	1	2	3	2	2	2	2	1	3	3	0	0	0	1	2	1
0	4	2	1	1	2	5	2	0	4	2	0	1	0	#NULL!	1	1	2	1	5	4	2	4	3	3	3	4	2	4	4	4	3	3	4	2	3	4	4	4	3	1	3	3	4	2	0	2	0	0	1
1	5	1	1	1	4	2	1	0	3	3	0	2	0	#NULL!	0	#NULL!	2	3	1	3	1	4	4	5	2	1	3	3	4	3	1	2	4	2	4	3	2	2	4	2	1	3	2	0	0	0	1	0	2
0	3	3	1	1	4	5	4	0	4	1	0	3	0	#NULL!	0	#NULL!	2	4	3	4	3	3	3	3	1	2	2	2	2	3	1	3	1	3	3	2	2	3	3	2	1	2	3	0	2	2	0	0	2
1	4	1	1	1	4	5	4	0	3	2	0	2	0	#NULL!	1	2	2	3	3	3	1	4	2	5	2	5	2	4	2	3	2	1	5	2	2	3	3	3	4	3	3	3	3	0	2	0	2	1	2
0	4	2	1	1	3	3	3	0	3	2	0	1	0	#NULL!	1	2	2	1	4	4	3	3	5	4	2	4	5	2	2	5	2	3	3	3	4	2	4	3	3	5	2	2	1	0	3	2	0	2	3
0	5	2	0	1	4	2	1	0	2	1	0	2	1	1	1	3	2	2	2	4	3	4	3	4	4	2	2	2	5	2	3	2	4	4	1	5	4	4	3	5	3	4	2	0	2	0	0	0	2
1	2	1	1	1	2	5	2	0	3	2	1	1	0	#NULL!	0	#NULL!	2	3	2	3	4	4	4	2	2	2	5	3	3	4	3	4	2	5	2	3	5	3	2	4	3	2	3	2	0	0	0	0	2
0	3	2	1	1	4	6	2	0	2	2	0	2	0	#NULL!	0	#NULL!	2	2	3	4	3	3	3	1	4	2	2	3	1	3	3	2	2	2	2	3	3	4	3	5	3	3	4	0	0	0	0	0	0
0	2	2	1	1	4	2	2	0	3	2	0	3	0	#NULL!	0	#NULL!	2	2	2	4	3	3	2	3	3	3	4	4	2	4	4	3	4	2	3	3	4	4	3	3	1	2	2	0	2	0	0	2	2
0	3	2	1	1	4	3	2	0	2	2	0	3	0	#NULL!	1	3	1	4	2	4	3	4	4	3	3	2	4	4	3	3	3	2	4	4	4	3	3	4	3	3	2	4	4	0	0	1	1	0	2
0	2	2	1	1	3	1	2	0	4	2	1	3	1	4	0	#NULL!	2	2	2	4	3	5	3	4	4	3	5	3	1	2	1	5	4	2	4	5	4	3	2	3	2	4	2	0	0	1	2	0	1
0	1	2	1	1	4	2	2	0	3	2	0	3	0	#NULL!	0	#NULL!	2	2	2	4	3	4	3	3	2	2	4	3	1	4	3	3	2	2	4	3	4	3	2	2	1	2	2	0	0	2	1	0	0
1	2	1	1	1	3	4	1	0	3	2	0	1	0	#NULL!	0	#NULL!	2	3	2	3	1	2	5	1	2	5	3	5	2	4	2	1	4	4	3	1	1	2	3	1	3	3	3	0	0	0	1	0	0
1	3	1	1	1	4	4	1	0	1	3	0	3	1	3	0	#NULL!	2	3	3	3	1	3	2	4	2	5	2	1	2	3	1	2	4	4	3	3	4	2	2	4	1	3	1	0	1	0	0	0	2
1	2	1	1	1	3	4	1	1	1	2	0	3	1	1	1	1	2	3	1	3	2	2	4	4	3	2	4	2	2	3	3	2	4	2	2	3	5	2	3	4	4	3	1	2	2	0	0	1	2
1	3	1	1	1	4	4	1	0	3	2	0	2	1	2	1	1	2	5	2	3	4	4	4	2	2	5	3	2	2	3	3	2	1	3	2	3	2	2	2	4	4	2	3	2	0	0	1	0	0
1	4	1	1	1	2	5	1	0	1	3	1	3	1	1	1	1	2	3	3	3	1	4	4	2	2	5	3	1	3	2	4	3	2	3	2	3	2	3	1	2	3	1	3	2	0	0	1	0	0
0	2	3	0	1	4	1	1	0	3	2	0	2	0	#NULL!	1	1	2	2	2	4	3	4	2	3	1	1	4	2	2	2	2	3	3	3	2	4	2	3	3	2	2	1	2	0	0	1	1	1	1
1	3	1	1	1	2	4	1	0	3	1	0	2	0	#NULL!	0	#NULL!	2	4	2	3	1	4	4	5	3	2	3	3	1	3	3	3	4	2	1	1	3	3	2	2	3	2	3	0	0	0	0	0	0
0	2	2	1	1	3	2	1	0	3	2	0	3	1	1	1	1	2	2	2	4	3	4	5	3	1	3	2	3	2	3	2	4	3	3	3	4	4	2	3	2	3	4	2	2	0	0	1	0	2
0	3	3	0	1	4	4	1	0	1	2	0	2	0	#NULL!	1	1	2	3	4	3	1	2	2	2	5	2	3	3	2	3	3	4	4	3	5	2	3	4	3	5	3	3	4	0	0	2	3	3	3
0	3	2	1	1	3	1	1	0	3	2	0	2	0	#NULL!	0	#NULL!	2	2	1	4	3	4	5	3	2	3	4	2	3	3	2	4	2	3	2	2	4	4	4	1	4	2	3	0	0	0	1	2	2
0	3	1	1	1	3	5	1	1	3	3	0	1	0	#NULL!	1	1	2	3	2	3	3	3	4	3	2	1	3	3	2	1	3	1	2	2	5	3	5	4	3	3	3	4	1	2	0	0	0	0	0
1	4	1	1	1	4	5	2	1	3	2	0	1	0	#NULL!	1	1	2	3	2	3	1	3	4	4	2	2	3	2	2	3	3	2	4	5	4	3	5	2	2	2	2	3	4	0	0	1	1	1	1
0	2	3	1	2	3	2	1	0	3	2	0	2	1	1	0	#NULL!	2	5	3	4	3	4	2	3	2	3	2	3	2	2	3	2	1	3	4	3	4	3	3	2	4	2	3	1	1	0	1	0	2
0	2	1	1	1	4	4	1	1	3	1	1	3	0	#NULL!	1	1	2	3	4	3	3	2	4	4	2	2	2	3	1	4	3	1	4	2	1	3	5	2	5	3	2	5	2	0	0	0	1	0	1
1	2	1	0	1	4	5	1	0	3	1	1	1	0	#NULL!	1	1	2	3	2	3	2	4	3	1	2	3	4	2	3	4	2	3	4	3	3	3	5	2	1	1	2	1	2	0	0	2	3	0	2
1	1	1	1	1	3	2	1	1	1	2	0	3	0	#NULL!	0	#NULL!	2	3	4	3	3	2	4	4	2	2	2	3	4	3	2	2	4	2	2	3	5	3	3	3	3	4	3	0	0	0	1	0	3
0	3	2	1	2	2	1	1	0	3	1	0	2	0	#NULL!	0	#NULL!	2	2	1	4	3	4	3	3	3	3	2	2	2	3	3	3	3	3	2	1	4	3	3	2	3	5	2	0	0	2	1	0	2
0	4	1	0	1	3	4	1	0	3	3	1	2	0	#NULL!	0	#NULL!	2	3	2	3	1	5	4	4	2	2	4	3	4	3	3	2	4	3	4	3	3	1	3	2	3	4	2	0	0	0	1	2	2
0	4	2	1	2	3	2	3	1	4	2	0	3	0	#NULL!	0	#NULL!	2	2	2	4	3	4	5	3	1	2	3	3	3	3	4	2	5	3	3	1	4	2	2	5	2	2	3	0	1	0	1	1	2
1	3	1	1	1	1	4	2	0	3	3	0	2	0	#NULL!	0	#NULL!	2	3	2	3	5	4	4	3	2	2	3	2	2	4	4	2	2	2	2	3	5	2	3	2	1	2	2	2	3	2	1	0	2
0	1	2	1	2	3	1	4	0	4	1	1	2	0	#NULL!	1	1	2	2	4	4	3	2	2	3	2	3	2	3	2	4	4	2	3	2	3	2	4	4	2	2	2	3	1	0	0	0	0	2	3
0	3	2	0	2	3	1	3	0	3	2	0	3	0	#NULL!	0	#NULL!	2	4	2	4	3	3	3	3	2	3	3	3	3	1	4	4	4	4	3	3	4	2	2	2	2	3	2	2	2	0	1	0	2
0	3	2	1	2	3	1	2	0	3	1	0	3	0	#NULL!	0	#NULL!	2	2	1	4	3	4	3	4	2	1	3	3	1	4	3	2	4	3	2	3	3	2	3	3	3	2	1	1	1	3	2	0	0
1	2	1	0	1	3	4	2	1	1	2	0	2	0	#NULL!	0	#NULL!	2	3	3	3	2	4	5	3	3	4	2	4	3	1	2	3	3	2	2	3	4	3	3	2	2	3	2	0	0	1	1	0	1
1	3	1	0	1	3	5	1	0	3	1	0	2	0	#NULL!	0	#NULL!	2	3	2	3	1	4	5	3	2	4	2	4	4	2	3	4	2	4	4	1	4	1	3	3	2	2	2	0	0	1	1	0	2
0	3	2	1	2	3	4	1	0	4	2	0	3	0	#NULL!	0	#NULL!	2	2	4	4	3	2	4	5	2	4	2	3	4	2	3	4	4	4	2	3	2	2	4	3	3	2	3	0	0	1	1	0	2
0	2	2	1	2	1	3	2	0	3	2	0	3	1	6	0	#NULL!	2	2	2	4	3	4	3	2	3	2	3	2	2	3	2	2	4	2	1	4	5	2	2	2	3	3	3	0	3	0	1	3	1
1	3	2	0	3	3	1	2	0	1	1	0	2	1	2	0	#NULL!	1	2	2	2	2	2	3	3	3	4	3	2	3	2	3	2	3	3	1	4	2	2	2	2	3	3	2	2	2	0	0	2	1
0	1	3	0	1	3	6	2	0	3	2	0	2	0	#NULL!	0	#NULL!	1	4	2	5	5	4	5	2	2	4	2	2	3	3	3	3	3	3	3	5	4	3	3	3	4	2	3	3	3	0	0	0	0
1	3	2	1	1	3	1	1	0	1	1	0	3	1	2	1	1	1	2	4	4	4	2	4	2	1	2	2	1	3	2	3	3	4	2	2	3	2	3	4	3	3	2	2	0	0	1	1	2	1
0	3	2	0	2	1	3	4	0	3	2	0	2	0	#NULL!	1	1	1	2	2	3	3	3	5	1	4	4	2	2	3	1	4	3	3	3	1	4	4	4	4	2	4	3	2	2	2	1	0	0	0
0	2	1	1	1	1	3	1	0	4	2	0	2	0	#NULL!	0	#NULL!	1	4	2	4	3	3	3	3	2	3	3	3	2	2	2	2	4	4	4	3	3	2	2	2	4	4	2	0	0	1	0	2	1
0	2	3	0	1	1	2	2	0	3	2	0	3	0	#NULL!	1	1	1	2	2	2	3	2	2	2	2	2	4	4	2	4	3	3	4	2	4	4	3	3	1	4	1	4	2	0	0	0	2	0	3
0	2	2	0	1	3	3	2	1	3	2	0	2	0	#NULL!	0	#NULL!	1	5	4	5	5	4	4	4	4	4	4	4	3	3	4	2	4	1	4	4	4	4	4	4	2	4	2	0	0	0	3	0	3
0	2	1	0	1	3	6	2	0	3	1	1	2	0	#NULL!	0	#NULL!	2	2	2	3	3	3	3	3	3	2	4	4	2	3	3	3	2	2	2	2	4	4	1	4	3	4	2	0	2	2	2	1	2
0	2	2	0	1	3	5	2	1	3	2	0	3	0	#NULL!	0	#NULL!	2	4	5	5	5	4	4	4	4	4	4	4	3	3	3	5	4	4	4	5	3	3	3	5	2	4	4	0	0	3	2	2	1
1	2	1	0	1	4	5	2	0	3	2	0	3	0	#NULL!	0	#NULL!	1	1	4	3	3	3	3	3	2	2	3	2	1	2	3	2	2	2	4	1	4	3	4	3	3	2	2	0	3	2	0	2	3
0	2	2	1	1	3	1	1	1	2	2	0	3	0	#NULL!	0	#NULL!	2	2	1	4	3	3	4	3	4	2	3	2	4	1	3	2	4	4	5	2	3	1	3	2	2	4	3	1	0	1	2	0	1
1	1	1	1	1	4	2	1	1	1	2	0	3	1	2	1	1	2	3	2	3	1	2	2	2	3	2	2	2	4	3	3	3	1	3	3	3	2	3	1	4	1	4	4	0	0	0	0	0	2
0	2	2	1	1	2	6	1	0	2	2	0	3	0	#NULL!	0	#NULL!	1	2	3	4	2	4	4	3	3	4	2	4	2	3	3	4	4	4	1	2	2	2	3	4	1	2	3	2	1	2	1	2	2
1	1	1	1	1	4	1	1	0	1	2	0	3	0	#NULL!	0	#NULL!	2	3	3	3	3	2	2	4	3	5	2	3	3	2	2	2	3	2	3	2	4	2	3	3	2	3	4	0	0	0	3	2	3
1	3	2	1	1	4	2	1	1	4	2	0	2	0	#NULL!	0	#NULL!	2	4	3	4	4	4	4	3	4	3	3	1	3	4	3	2	2	2	3	4	1	2	1	3	4	2	3	0	0	1	3	0	0
1	2	2	0	1	4	6	1	0	3	2	0	3	0	#NULL!	0	#NULL!	2	2	2	4	3	4	4	4	4	3	4	2	2	4	2	2	4	2	2	5	3	3	1	2	3	2	3	0	3	0	0	0	2
1	1	1	1	1	3	5	1	1	1	3	0	3	1	5	1	1	2	3	3	3	4	1	2	2	2	3	2	2	2	3	2	3	5	3	3	4	2	3	3	2	3	3	3	0	3	3	2	0	2
1	2	2	1	1	4	6	1	1	4	2	0	3	0	#NULL!	0	#NULL!	2	2	1	4	3	2	4	3	4	3	3	3	2	4	3	4	4	3	1	2	3	2	3	2	2	3	4	0	2	1	0	1	1
1	1	1	1	1	4	4	1	1	1	1	0	3	0	#NULL!	0	#NULL!	1	3	3	3	4	4	5	3	2	3	3	4	4	2	4	3	4	3	2	3	4	4	2	2	5	1	3	3	3	0	2	2	2
0	2	2	1	1	3	6	1	1	4	2	0	2	1	1	1	1	2	2	1	4	3	4	3	1	2	3	3	2	4	2	4	3	4	4	2	3	3	2	2	3	4	2	1	3	3	1	1	0	1
1	1	2	1	1	3	2	1	0	2	2	0	3	0	#NULL!	0	#NULL!	2	5	3	2	4	4	4	3	4	4	3	3	3	3	4	4	4	4	4	3	4	3	3	2	2	2	3	0	3	2	1	0	2
1	1	1	1	1	4	6	1	0	1	3	0	3	1	4	1	1	2	3	2	3	3	4	3	4	2	4	1	3	1	3	4	4	3	3	3	3	1	2	4	1	3	3	1	3	0	0	2	2	0
0	2	2	1	1	2	2	1	0	4	2	0	2	0	#NULL!	0	#NULL!	2	2	3	4	3	1	4	3	3	4	3	2	2	3	3	4	4	1	4	4	4	2	3	2	4	4	1	3	0	0	2	0	2
0	3	1	1	1	3	2	2	0	1	1	0	2	0	#NULL!	1	1	1	4	1	3	1	4	3	4	2	2	1	4	4	4	2	2	4	4	3	3	4	2	3	3	4	3	2	0	0	0	0	2	0
1	3	2	1	1	4	6	1	0	3	2	0	3	1	2	1	1	2	2	1	4	3	4	3	3	2	4	3	4	3	3	3	2	2	2	2	2	5	1	5	2	2	2	4	2	3	1	2	2	2
1	4	1	1	1	4	1	4	0	1	2	0	3	0	#NULL!	1	1	2	1	3	3	1	4	2	4	2	3	1	4	2	4	3	3	2	2	3	3	4	4	3	2	2	2	3	0	3	2	0	0	2
1	1	2	1	1	2	6	3	0	3	2	0	3	0	#NULL!	0	#NULL!	2	2	3	4	4	4	4	3	1	4	3	2	3	2	3	4	3	4	2	4	1	2	2	2	3	2	2	0	0	0	0	0	2
0	2	1	1	1	4	6	3	0	1	3	0	3	0	#NULL!	0	#NULL!	2	3	3	3	1	4	2	3	2	2	4	2	3	2	3	2	3	4	3	3	4	3	2	2	3	1	2	0	0	3	1	0	3
1	1	2	1	1	3	3	2	1	2	2	0	3	0	#NULL!	0	#NULL!	2	2	1	2	5	1	4	3	2	4	3	2	3	2	3	3	2	4	3	3	2	1	2	2	3	2	4	0	0	2	0	0	2
0	1	1	1	1	4	2	4	1	1	2	0	3	0	#NULL!	1	1	2	3	3	3	1	4	3	4	2	3	2	3	1	4	2	2	3	2	2	3	2	2	2	3	2	3	2	0	0	2	1	1	2
1	3	2	1	1	4	2	2	1	3	2	0	3	0	#NULL!	0	#NULL!	2	2	3	2	3	4	3	3	3	4	3	3	3	3	3	1	4	3	2	4	3	5	2	3	3	4	2	0	0	1	0	1	2
0	2	2	0	1	2	1	1	1	4	2	0	3	0	#NULL!	1	1	2	4	1	4	3	4	4	2	2	4	3	4	2	1	4	4	2	4	3	4	2	5	2	4	3	2	2	0	0	0	2	2	2
0	2	2	1	1	4	6	2	1	4	2	0	3	0	#NULL!	0	#NULL!	2	2	4	4	3	3	4	3	4	3	2	3	3	4	3	3	5	4	2	4	2	3	2	2	4	2	2	0	3	0	1	0	3
1	2	2	1	1	3	2	2	1	4	1	0	3	1	3	0	#NULL!	2	2	3	4	3	4	3	3	4	2	3	3	3	3	3	1	1	3	3	2	2	2	4	2	2	3	1	0	0	0	0	1	2
0	2	2	1	1	2	1	1	1	4	2	0	2	1	5	0	#NULL!	2	1	3	4	3	2	4	3	2	1	4	4	2	3	1	2	2	1	2	3	3	1	4	2	2	2	2	0	0	0	0	0	2
0	1	2	1	1	4	1	1	1	3	2	0	3	0	#NULL!	0	#NULL!	2	2	2	4	3	4	4	3	2	1	4	1	2	2	2	3	2	2	5	4	3	3	5	3	2	2	2	0	0	2	1	0	3
0	1	2	1	2	2	6	1	1	2	2	0	2	0	#NULL!	0	#NULL!	1	2	4	4	3	4	1	3	4	4	2	2	3	3	3	3	4	4	3	2	3	3	4	3	3	4	2	0	0	3	0	2	1
1	1	1	1	1	2	2	1	1	1	1	0	1	0	#NULL!	0	#NULL!	2	3	2	3	4	4	4	2	4	3	3	4	2	2	1	2	2	3	3	3	2	2	3	2	1	4	3	0	0	0	2	2	2
0	2	1	0	1	2	4	2	1	1	3	0	2	0	#NULL!	0	#NULL!	2	3	4	3	1	3	5	2	3	2	3	4	1	4	3	2	3	3	3	3	2	2	2	2	3	3	2	0	0	0	0	2	1
1	3	1	0	1	4	4	2	0	1	2	0	2	0	#NULL!	0	#NULL!	2	3	2	3	1	4	2	3	2	4	2	3	3	1	4	2	2	3	3	3	1	2	4	4	3	3	3	0	0	2	0	0	2
1	4	4	1	1	3	1	1	0	1	3	0	2	1	2	0	#NULL!	2	3	3	3	4	2	2	2	1	2	2	2	4	2	4	3	3	3	3	3	1	2	3	4	1	2	4	0	0	0	0	0	2
0	2	2	1	1	4	2	3	0	3	1	0	2	1	2	0	#NULL!	2	4	1	4	3	4	4	3	5	4	3	2	4	2	2	4	3	3	2	2	2	2	2	2	1	2	3	2	3	0	0	0	2
1	3	4	0	1	3	2	3	0	1	2	0	2	0	#NULL!	1	3	2	1	3	3	1	4	5	1	2	2	2	2	3	3	1	4	3	3	2	3	3	2	3	2	2	2	3	0	0	2	3	0	2
0	3	3	1	1	2	2	2	0	3	2	0	3	0	#NULL!	0	#NULL!	2	2	4	4	3	3	2	3	1	4	2	3	3	3	3	4	4	1	1	1	2	4	4	3	2	2	2	0	0	0	0	2	1
1	4	3	0	1	4	4	2	0	1	3	0	3	1	6	1	2	2	3	3	3	3	2	5	2	2	2	2	3	2	2	3	1	4	3	3	3	3	2	3	2	3	2	2	0	0	0	0	0	2
1	4	3	1	1	2	1	1	0	1	3	0	3	0	#NULL!	1	2	2	1	3	3	4	2	5	4	2	3	3	2	2	1	3	3	2	2	3	3	2	2	3	1	3	3	1	0	3	0	0	0	2
0	2	1	0	1	2	4	2	0	2	1	0	2	0	#NULL!	1	1	2	3	2	3	1	2	5	4	2	4	4	2	3	2	2	3	3	3	3	3	3	2	2	3	2	2	2	0	2	0	0	0	2
0	3	4	1	1	4	2	1	0	1	2	0	2	0	#NULL!	0	#NULL!	2	3	3	3	1	4	5	2	2	3	4	4	2	3	1	3	3	3	5	2	2	2	4	3	3	4	1	3	0	0	0	0	1
0	1	2	1	1	4	2	2	0	2	2	0	3	0	#NULL!	0	#NULL!	2	2	1	4	3	3	4	3	3	2	1	2	3	4	3	2	2	2	3	5	2	3	2	2	4	2	2	0	0	0	0	0	2
1	3	3	1	1	2	2	1	0	1	3	0	3	0	#NULL!	0	#NULL!	2	3	2	3	3	4	5	3	2	5	3	3	2	3	2	2	3	2	2	3	3	2	3	1	2	3	3	2	0	2	0	2	0
0	1	2	1	1	4	1	2	0	4	2	0	2	1	2	1	2	2	2	2	4	3	4	4	2	2	4	3	3	4	4	3	2	1	2	4	3	2	2	2	2	2	2	2	2	2	2	0	1	2
0	2	2	1	2	3	1	2	1	2	2	0	2	0	#NULL!	0	#NULL!	2	2	2	4	3	2	4	3	4	4	3	3	2	2	4	4	4	4	5	2	1	2	4	2	1	2	5	0	0	2	0	2	2
0	2	4	1	1	4	3	1	0	4	1	0	2	1	7	1	1	2	2	2	4	3	3	2	3	2	4	3	2	4	2	1	3	2	1	5	2	4	1	2	3	4	5	2	0	3	0	2	2	2
1	3	1	1	1	1	4	1	0	1	3	0	2	0	#NULL!	1	1	2	3	3	1	4	4	5	3	2	3	3	3	3	3	5	3	5	3	2	3	4	2	3	3	3	4	4	2	2	0	0	0	2
0	1	2	1	1	3	1	1	0	4	2	0	2	0	#NULL!	0	#NULL!	2	2	2	4	3	3	4	3	4	3	3	4	4	4	4	1	1	3	2	2	1	3	2	3	2	2	2	0	3	0	1	0	2
0	3	4	1	1	1	2	2	0	4	2	0	2	0	#NULL!	1	2	1	5	4	4	3	4	2	3	3	4	3	3	4	2	2	4	2	2	3	3	3	3	2	2	2	4	5	0	0	0	1	3	2
1	4	1	1	1	2	4	2	0	1	2	0	2	0	#NULL!	1	2	2	3	3	3	1	1	4	2	2	1	1	4	2	2	5	3	2	3	3	3	3	4	2	1	2	4	3	2	2	0	0	0	3
0	2	2	1	2	3	2	1	0	2	2	0	2	0	#NULL!	0	#NULL!	2	2	3	4	3	4	3	3	4	4	3	3	1	2	1	2	2	5	3	2	2	5	2	2	3	3	1	3	0	3	0	0	0
0	4	1	1	1	3	4	1	0	1	3	0	2	0	#NULL!	1	3	2	3	3	3	1	4	3	3	3	3	2	3	3	2	1	3	3	2	3	2	3	2	3	3	3	3	3	0	0	0	1	0	2
0	4	2	0	2	3	2	3	1	3	2	0	2	0	#NULL!	0	#NULL!	2	2	1	4	3	3	2	2	4	4	3	3	3	3	3	4	3	1	2	4	2	3	2	2	1	3	2	0	0	2	0	2	0
0	2	2	1	2	3	6	2	0	4	2	0	3	0	#NULL!	0	#NULL!	2	2	3	4	3	3	4	3	5	4	3	2	3	2	3	4	2	3	3	4	4	4	3	2	2	3	3	0	2	0	0	2	2
1	1	1	0	1	4	2	4	0	2	2	0	2	0	#NULL!	1	3	2	1	1	1	3	1	3	2	3	2	3	4	2	3	3	3	3	3	2	4	4	2	3	2	2	3	2	0	0	3	0	0	2
1	2	1	1	1	1	1	3	0	1	3	0	2	0	#NULL!	1	1	2	3	2	3	5	3	3	3	2	2	2	4	4	4	4	3	4	2	3	1	4	2	3	2	2	3	3	0	0	0	0	0	0
0	3	2	0	2	4	3	3	0	3	2	0	3	0	#NULL!	1	3	2	4	2	4	3	1	2	3	1	2	2	4	2	3	3	1	5	2	2	4	3	3	4	5	3	2	3	0	0	0	0	0	2
0	1	4	0	2	3	6	2	0	2	1	1	3	0	#NULL!	0	#NULL!	2	1	2	4	3	2	1	4	2	4	3	3	2	4	3	2	3	3	4	2	5	3	2	2	3	2	2	0	2	0	0	0	2
0	2	2	0	2	4	1	2	0	3	2	0	3	1	2	1	3	2	4	2	4	3	2	1	3	4	4	3	2	3	2	3	3	4	5	2	2	2	2	4	2	3	2	2	0	0	0	0	0	0
1	2	1	1	1	3	1	2	0	1	3	1	3	0	#NULL!	0	#NULL!	2	3	2	3	1	4	2	2	4	2	2	4	3	5	4	3	2	2	4	3	4	2	3	3	2	3	3	0	0	0	0	2	2
0	2	4	1	1	4	1	2	0	3	2	0	2	0	#NULL!	1	2	2	2	3	2	3	4	4	3	1	4	3	3	1	4	3	2	4	4	4	3	4	4	3	2	2	2	2	0	0	1	1	0	2
1	1	2	0	3	1	1	2	0	1	2	0	3	1	5	1	2	1	2	2	2	2	2	2	2	2	3	5	3	3	1	2	2	1	4	4	3	3	2	4	5	3	2	3	0	0	0	0	0	1
0	1	2	1	1	4	6	4	0	4	2	1	2	0	#NULL!	0	#NULL!	1	2	2	3	3	3	3	1	4	2	4	4	4	3	4	4	4	4	1	5	5	4	4	2	3	3	4	0	2	2	1	0	2
0	2	1	1	1	3	1	2	0	4	2	0	2	0	#NULL!	0	#NULL!	1	1	2	2	3	2	2	2	2	2	4	4	2	4	3	3	4	2	3	3	4	3	3	3	4	4	3	0	1	0	0	0	2
0	1	1	1	1	3	1	4	1	3	1	0	2	1	5	1	1	1	2	2	3	3	3	3	3	3	3	2	2	2	2	2	3	4	4	1	4	5	4	2	3	3	2	2	2	0	0	0	2	1
0	2	2	1	1	4	2	3	1	3	2	1	2	0	#NULL!	0	#NULL!	1	2	4	5	5	4	4	4	4	3	4	4	3	3	4	2	4	4	4	2	3	4	3	2	4	4	2	2	2	0	0	1	2
1	2	2	1	1	4	6	2	0	3	2	0	2	0	#NULL!	0	#NULL!	1	4	5	3	5	4	3	3	2	3	5	3	1	2	3	5	4	2	4	5	4	4	3	2	3	5	3	2	0	0	1	0	0
0	1	2	1	1	1	5	2	1	3	2	0	3	0	#NULL!	0	#NULL!	2	4	5	5	5	4	4	4	4	3	4	4	3	3	3	1	4	4	3	3	3	3	4	2	2	4	3	0	2	0	1	2	2
0	1	2	1	2	3	2	1	0	4	2	0	2	0	#NULL!	0	#NULL!	2	2	3	4	3	2	5	3	2	2	3	5	2	4	3	1	4	4	3	5	1	1	3	2	3	2	3	0	0	0	0	0	0
1	1	1	1	1	4	2	1	1	1	3	0	2	1	4	1	1	2	3	3	3	1	4	3	4	2	5	2	4	3	3	4	2	2	2	3	1	3	2	3	4	2	3	2	0	0	0	1	2	2
1	3	2	0	2	3	3	1	0	4	2	0	2	0	#NULL!	0	#NULL!	2	1	1	4	3	4	4	3	3	1	3	2	2	3	2	2	1	3	2	4	2	2	3	2	3	3	3	0	0	0	1	2	2
1	2	1	1	1	3	4	1	1	1	3	1	2	1	2	1	1	2	3	2	3	2	5	2	2	2	5	4	2	2	2	3	3	3	3	2	3	2	3	3	2	2	1	2	0	0	1	1	1	1
1	2	2	1	1	3	1	1	1	3	2	0	2	0	#NULL!	0	#NULL!	2	2	1	4	3	4	4	3	1	1	3	3	1	3	3	3	4	2	1	2	3	3	3	2	4	1	3	1	1	0	1	0	2
1	1	1	1	1	3	2	1	0	1	3	0	2	0	#NULL!	0	#NULL!	2	3	2	3	2	3	2	3	2	1	3	4	3	2	3	5	2	3	3	2	2	4	3	3	3	4	4	0	0	0	1	0	3
0	1	2	1	2	3	3	1	0	4	2	0	2	0	#NULL!	0	#NULL!	2	2	2	4	3	4	4	3	4	2	3	2	2	4	3	4	4	1	3	2	5	3	2	3	3	4	3	0	0	2	1	0	2
1	1	1	0	1	4	1	1	0	2	1	0	1	0	#NULL!	0	#NULL!	2	3	2	3	1	5	2	3	2	3	1	2	3	3	3	2	3	3	2	4	4	2	3	2	2	3	2	0	0	0	1	0	0
0	2	4	0	2	3	2	3	0	4	2	0	2	0	#NULL!	0	#NULL!	2	2	2	4	3	4	3	3	3	2	4	2	3	4	3	3	4	3	3	3	5	2	4	2	3	2	3	0	0	2	0	0	0
1	3	1	1	1	4	4	2	0	1	3	0	1	1	1	1	1	1	3	2	3	1	3	5	1	2	3	2	3	2	2	2	3	1	3	3	3	3	2	2	3	3	1	2	2	2	0	1	0	2
1	4	1	0	1	2	4	4	0	1	2	0	1	1	2	1	1	2	3	2	3	1	2	5	4	2	2	2	3	2	3	5	3	3	3	4	3	4	1	3	4	2	4	3	0	0	1	2	0	2
0	1	2	1	2	4	2	3	0	4	2	0	2	0	#NULL!	0	#NULL!	2	2	2	4	3	4	2	3	3	3	3	2	3	2	4	3	4	2	3	1	3	2	1	5	2	4	3	0	0	1	1	0	1
0	2	4	0	1	3	2	3	0	1	2	0	2	0	#NULL!	0	#NULL!	2	3	1	3	1	2	2	3	2	2	2	3	2	4	2	2	3	2	3	3	4	2	3	1	3	2	3	0	0	1	1	0	2
0	3	2	0	2	2	2	2	1	4	2	0	3	0	#NULL!	0	#NULL!	2	2	2	4	3	4	3	3	3	3	3	3	1	4	3	2	4	3	2	2	3	2	2	2	3	2	3	2	2	1	1	0	1
1	3	1	1	1	4	2	2	1	1	3	0	3	0	#NULL!	0	#NULL!	2	3	3	3	1	3	2	4	2	1	4	4	3	4	4	3	5	3	2	3	4	2	3	3	4	2	2	3	3	0	0	0	0
1	2	1	1	1	4	4	2	1	1	1	0	2	1	7	1	1	2	3	3	3	1	3	5	4	2	1	2	4	4	2	2	4	2	4	4	3	4	2	3	3	2	3	3	0	0	1	0	2	1
0	2	2	1	2	2	6	2	1	3	2	1	2	0	#NULL!	0	#NULL!	2	2	1	1	3	4	4	3	2	4	2	3	4	2	2	4	4	4	2	3	2	1	3	2	2	2	2	0	0	0	2	0	3
1	2	1	1	1	4	1	1	1	1	3	0	3	1	4	0	#NULL!	2	1	3	3	1	4	3	2	3	2	3	2	3	2	3	2	3	3	1	3	2	2	3	2	2	3	2	0	2	2	2	1	2
0	1	2	0	1	4	3	1	1	3	2	0	2	1	1	0	#NULL!	2	2	2	4	3	4	4	2	2	4	2	1	3	2	3	3	4	2	2	3	2	3	3	2	2	2	3	2	3	0	2	0	2
0	2	2	1	1	4	2	1	1	4	2	0	2	0	#NULL!	1	1	2	1	2	4	3	4	2	3	3	4	2	2	4	3	2	3	1	3	3	2	2	2	3	2	3	2	3	2	2	1	3	0	1
1	2	1	1	1	2	2	1	1	1	2	0	2	0	#NULL!	0	#NULL!	2	3	3	3	1	5	4	2	2	3	2	4	2	3	1	4	4	4	1	2	2	2	1	4	3	1	2	2	2	1	2	2	1
1	4	1	0	1	3	2	1	0	1	3	0	1	1	2	1	1	2	1	5	3	1	5	4	2	2	3	4	2	2	4	3	2	4	2	2	3	3	3	2	4	3	3	3	0	3	2	0	2	1
0	3	2	1	1	4	6	1	0	3	2	0	2	0	#NULL!	1	1	2	2	2	4	3	4	2	3	4	3	2	2	2	3	4	3	5	3	3	5	2	2	4	2	3	3	2	0	0	2	2	0	2
0	4	2	1	1	2	6	3	0	4	2	0	2	0	#NULL!	0	#NULL!	2	2	3	4	2	3	3	3	2	2	3	2	2	3	4	3	2	1	3	3	4	5	3	2	3	2	4	0	0	0	3	0	2
1	2	1	0	1	4	1	1	0	2	2	0	2	0	#NULL!	0	#NULL!	2	3	4	3	1	4	3	3	2	3	3	5	3	3	3	5	4	3	2	1	3	4	4	2	2	1	2	2	1	2	1	2	2
0	3	2	1	1	4	3	2	0	2	1	0	2	0	#NULL!	0	#NULL!	2	2	2	4	3	4	2	3	3	4	4	3	3	2	3	3	2	4	2	3	4	3	3	3	2	2	4	0	0	0	3	2	3
0	4	2	1	2	2	2	4	0	4	2	0	2	1	2	0	#NULL!	2	5	5	4	3	2	4	4	2	4	3	3	3	3	3	4	4	4	4	3	4	2	2	5	2	3	1	0	2	0	2	1	1
1	4	1	0	1	3	2	2	0	2	3	0	2	0	#NULL!	1	3	2	3	1	3	1	2	4	3	2	2	3	2	2	3	4	4	4	1	4	3	4	3	2	1	2	1	4	0	3	3	2	0	2
1	4	1	1	1	3	2	1	0	1	2	0	2	0	#NULL!	1	1	2	3	5	3	1	3	4	4	2	3	2	1	3	2	3	3	3	3	4	3	2	2	5	2	3	3	1	0	0	0	1	0	2
0	3	2	1	1	4	6	2	0	2	2	0	2	1	5	0	#NULL!	2	1	4	4	5	4	3	3	1	4	1	4	4	4	2	2	4	4	3	2	4	3	3	2	1	2	2	3	3	1	1	0	1
1	3	1	0	1	4	4	1	0	1	2	0	2	0	#NULL!	0	#NULL!	1	3	2	2	1	3	4	2	2	2	3	3	1	4	3	1	4	4	3	3	1	2	2	3	5	2	3	1	1	2	1	2	3
1	2	1	0	1	4	2	1	0	1	3	0	3	0	#NULL!	0	#NULL!	2	3	5	3	2	3	4	4	2	3	3	3	3	4	3	5	2	4	3	3	1	3	2	2	2	4	2	3	0	0	2	0	2
0	3	2	0	1	4	2	2	0	3	2	1	3	0	#NULL!	0	#NULL!	2	2	3	4	3	4	3	3	1	4	4	4	2	2	3	3	3	2	3	3	4	2	3	2	3	2	2	0	0	1	0	0	1
1	2	1	1	1	4	1	1	0	1	2	0	2	1	2	0	#NULL!	2	3	5	3	1	3	4	3	4	4	3	2	3	2	3	3	2	4	3	4	2	5	5	2	4	2	3	3	3	0	3	0	2
0	1	2	1	2	2	2	2	0	4	2	0	2	1	1	1	1	2	2	3	4	3	4	4	4	2	3	3	2	3	4	3	3	1	4	3	3	3	2	2	2	2	3	2	0	0	0	3	2	2
0	5	2	1	1	3	5	2	0	3	2	0	2	0	#NULL!	1	1	2	4	3	4	4	4	5	3	3	4	3	4	4	3	2	4	3	3	5	4	3	5	3	3	4	4	2	2	3	1	2	2	2
1	3	1	1	1	4	4	1	0	1	3	0	2	1	3	1	1	2	3	5	3	1	2	3	4	3	3	3	3	3	3	3	1	4	3	2	2	3	1	4	3	2	1	3	0	3	2	1	0	2
0	4	2	0	1	4	2	2	1	3	2	0	2	0	#NULL!	0	#NULL!	2	2	5	4	4	3	2	3	4	3	2	3	3	5	1	3	3	4	2	2	2	3	4	4	2	2	1	0	0	0	0	0	2
1	3	1	1	1	2	4	1	0	1	3	0	2	0	#NULL!	0	#NULL!	2	3	2	3	2	4	4	2	4	3	2	3	3	4	2	3	5	4	2	3	2	2	5	4	3	1	2	0	0	3	1	0	3
0	3	3	1	1	2	4	1	0	1	3	0	2	0	#NULL!	0	#NULL!	2	3	2	3	1	3	4	2	2	2	4	1	2	2	3	3	2	2	5	3	3	2	2	2	3	4	2	0	0	1	0	1	2
0	3	2	1	1	4	3	1	0	4	2	0	2	1	4	0	#NULL!	2	2	2	4	3	4	5	3	4	4	2	4	2	3	3	3	3	2	1	3	3	3	2	3	1	4	2	0	0	0	1	0	2
0	5	1	1	1	4	2	1	1	1	3	0	3	1	2	0	#NULL!	2	3	2	3	1	4	1	3	4	3	2	2	3	3	2	3	4	4	3	2	3	2	4	3	3	2	3	0	0	0	2	2	2
1	4	1	1	1	4	4	2	1	1	2	0	3	0	#NULL!	1	1	2	3	1	3	1	4	4	3	2	4	3	2	2	4	2	2	4	2	3	3	5	2	4	2	2	3	2	0	0	1	1	0	2
1	2	1	1	1	3	2	1	0	3	2	0	1	1	2	0	#NULL!	2	1	3	3	1	2	2	3	2	4	2	2	4	2	4	3	3	2	5	3	5	2	4	4	3	3	2	0	0	0	0	0	1
0	4	1	1	1	2	2	1	0	1	3	0	1	0	#NULL!	0	#NULL!	2	3	1	3	1	3	4	1	2	2	3	2	4	2	2	4	3	3	2	3	2	2	3	1	1	2	2	0	3	1	3	2	2
0	4	2	1	1	4	5	2	0	3	2	0	2	1	6	0	#NULL!	1	4	3	4	3	4	5	3	1	4	2	2	3	3	3	4	3	3	2	2	3	4	1	2	1	2	5	0	0	0	0	2	1
1	2	1	1	1	3	2	2	0	1	2	0	1	0	#NULL!	0	#NULL!	2	3	3	3	1	4	2	2	2	2	2	3	3	3	4	4	4	1	1	3	2	2	3	2	2	2	2	0	0	0	1	0	3
0	4	2	0	1	2	2	3	1	3	2	0	1	0	#NULL!	1	2	2	2	3	4	3	4	5	3	4	4	2	3	2	2	3	1	4	3	3	3	3	4	2	3	3	3	3	0	0	2	0	0	2
0	1	2	1	3	4	1	4	0	4	1	0	2	0	#NULL!	0	#NULL!	2	2	5	4	3	4	5	2	3	4	4	2	3	2	2	3	3	3	3	2	3	3	4	2	3	2	2	2	3	0	0	0	2
1	1	1	1	1	4	2	3	0	1	3	0	3	0	#NULL!	0	#NULL!	2	5	3	3	1	2	3	2	2	3	3	1	2	4	3	2	3	1	4	3	2	2	2	3	2	4	1	0	0	2	3	0	2
0	3	2	1	1	4	6	3	0	3	2	0	2	0	#NULL!	1	3	2	2	1	4	4	4	5	3	2	3	4	4	2	3	2	3	3	3	5	5	2	2	3	2	1	4	2	0	0	0	0	2	1
0	2	2	1	3	4	3	2	0	3	2	0	2	0	#NULL!	0	#NULL!	2	2	3	4	2	2	3	3	2	1	2	3	3	3	3	4	2	3	2	3	3	2	3	2	2	2	3	0	0	3	0	0	2
0	3	2	1	2	4	1	1	0	4	2	0	2	0	#NULL!	0	#NULL!	2	2	2	4	3	4	2	2	2	4	2	2	1	4	3	3	3	3	3	3	2	2	4	2	3	2	3	0	2	0	0	0	2
1	3	2	0	3	4	1	2	0	1	3	0	3	0	#NULL!	0	#NULL!	1	2	4	2	2	2	3	3	4	4	2	2	4	3	1	2	3	3	3	2	3	3	3	2	1	4	3	3	3	2	0	0	1
1	3	2	1	1	4	2	1	0	3	2	0	2	1	1	0	#NULL!	1	2	1	3	3	3	4	2	2	4	3	2	3	4	3	3	4	3	4	3	3	3	2	3	3	2	2	3	2	2	1	2	1
0	1	2	1	1	4	2	4	0	3	3	0	3	1	1	1	1	1	2	2	3	3	3	3	3	3	4	3	2	3	3	4	3	3	2	4	3	4	2	3	2	4	2	3	2	0	0	1	0	2
1	4	2	0	3	3	2	3	0	3	1	1	2	1	6	0	#NULL!	1	2	4	3	3	3	4	3	2	2	3	3	4	4	4	1	5	2	5	3	2	2	3	3	2	3	2	2	0	2	0	2	0
1	5	2	0	1	4	3	2	0	3	2	1	2	0	#NULL!	0	#NULL!	1	4	5	3	5	3	4	2	4	3	3	3	3	4	3	3	2	2	4	3	2	2	3	3	2	3	3	2	0	0	0	2	0
0	2	2	1	1	3	5	1	1	3	3	0	2	0	#NULL!	0	#NULL!	2	4	5	5	5	4	2	3	4	3	3	4	2	4	3	2	3	3	3	2	4	3	2	5	3	2	3	0	0	0	0	2	2
0	3	3	0	1	3	6	2	0	3	3	1	3	0	#NULL!	0	#NULL!	2	5	5	5	5	2	4	1	3	2	3	4	4	4	2	1	1	3	2	3	1	3	2	2	3	2	2	0	0	2	0	2	2
1	2	1	1	3	4	2	2	0	3	3	1	3	0	#NULL!	0	#NULL!	1	4	4	3	3	3	3	3	3	2	1	4	4	3	4	3	2	3	3	4	4	2	4	3	2	3	3	0	0	0	2	0	0
0	3	3	1	1	4	2	2	1	3	2	0	3	0	#NULL!	1	2	2	2	3	4	3	4	4	3	4	1	3	2	2	4	4	4	3	2	4	3	4	2	3	3	1	2	3	0	0	1	1	0	2
0	5	2	0	1	4	2	2	1	3	1	0	2	0	#NULL!	0	#NULL!	2	2	3	4	3	4	4	3	4	2	1	1	3	3	2	3	3	4	4	2	4	3	3	2	4	5	3	0	2	0	2	0	0
0	2	2	1	1	4	3	1	1	3	2	0	2	0	#NULL!	0	#NULL!	2	2	5	4	3	5	3	3	2	4	2	3	5	2	4	2	3	2	3	2	4	2	3	2	2	2	3	2	0	2	1	0	2
1	1	1	1	1	2	5	1	1	3	3	0	2	0	#NULL!	0	#NULL!	2	3	3	3	4	4	4	3	3	3	2	2	4	2	3	4	3	2	2	2	3	2	3	4	3	3	3	2	0	0	1	0	0
1	1	3	1	1	4	4	1	1	1	3	0	2	1	1	1	1	2	3	3	3	4	3	4	3	3	3	4	5	4	4	3	3	2	2	3	2	5	2	3	3	3	2	3	0	0	0	1	3	2
0	1	2	1	1	1	4	1	1	3	1	1	3	1	4	0	#NULL!	2	2	3	4	2	2	2	3	1	1	3	3	3	3	2	4	3	1	2	3	2	4	3	3	2	2	1	0	2	2	2	0	3
1	2	1	1	1	4	5	1	1	3	3	0	2	0	#NULL!	0	#NULL!	2	3	2	3	2	4	2	3	5	4	4	4	4	3	2	1	3	3	4	4	4	4	4	2	2	3	4	2	2	0	0	0	2
0	2	2	1	1	2	2	2	1	3	2	0	3	0	#NULL!	1	2	2	2	4	4	3	1	4	3	2	4	3	2	3	2	2	4	2	3	3	2	4	4	3	3	2	3	3	2	0	0	0	0	0
1	2	1	1	1	4	4	2	1	1	2	0	1	0	#NULL!	0	#NULL!	2	3	3	3	1	3	2	2	3	2	3	3	4	2	2	4	2	3	4	1	3	2	4	2	3	3	2	0	3	2	2	0	2
1	2	1	1	1	4	4	4	0	1	1	0	2	0	#NULL!	0	#NULL!	2	3	2	3	1	4	1	5	3	1	3	3	2	4	3	2	3	3	4	2	5	3	3	4	2	3	3	1	2	0	2	0	2
0	2	3	1	2	2	5	3	0	3	2	0	3	0	#NULL!	1	2	1	5	3	4	3	4	5	3	4	4	3	4	3	1	3	3	4	3	4	4	3	2	3	2	1	2	4	0	2	0	0	2	2
1	1	1	0	1	2	4	3	0	1	1	0	1	1	2	0	#NULL!	2	3	1	3	1	3	1	4	2	1	3	2	3	2	3	3	4	5	2	2	2	2	3	3	2	4	3	2	2	2	0	0	0
0	3	2	1	2	3	3	2	0	2	2	0	2	0	#NULL!	0	#NULL!	2	2	3	4	3	4	3	3	2	4	2	4	3	5	4	3	2	1	2	4	4	5	4	2	2	2	1	0	0	3	0	0	2
1	4	1	1	1	4	5	2	0	1	1	1	2	0	#NULL!	0	#NULL!	2	3	2	3	1	2	2	3	2	2	2	3	3	2	3	3	2	4	5	3	3	1	3	4	3	3	1	2	0	0	0	0	3
0	4	2	1	2	4	5	4	0	3	2	0	2	0	#NULL!	1	1	2	2	2	4	55	4	3	3	4	3	2	1	1	2	3	3	2	4	3	3	4	3	4	2	2	2	4	0	0	0	0	0	0
0	4	2	0	2	3	4	2	0	2	1	0	1	0	#NULL!	0	#NULL!	2	4	3	4	3	4	3	2	4	2	3	4	2	2	3	2	4	4	2	3	2	2	3	3	4	3	1	0	0	2	0	0	3
1	4	1	1	1	2	4	2	0	1	3	0	2	0	#NULL!	0	#NULL!	2	3	5	3	1	2	2	3	1	4	2	4	3	5	3	3	2	2	4	2	4	4	4	2	2	2	3	1	2	0	0	2	2
0	2	2	1	1	4	5	2	0	2	2	0	3	1	6	1	2	2	2	1	4	3	4	4	2	2	3	3	3	1	4	1	2	4	4	4	2	4	2	2	3	3	2	3	0	0	0	0	0	2
1	4	1	1	1	3	5	1	0	1	3	0	3	0	#NULL!	1	1	2	4	3	3	2	3	2	3	3	3	5	3	3	1	2	2	4	4	4	3	3	4	4	2	3	4	2	0	0	1	3	2	0
1	3	1	1	1	4	4	1	0	1	1	0	2	1	1	1	2	2	3	2	3	1	4	3	3	3	2	4	4	4	3	4	4	4	4	1	3	5	3	3	2	4	4	3	0	0	1	3	0	1
0	2	2	1	1	2	6	2	0	3	2	0	2	0	#NULL!	1	1	2	4	4	4	3	4	3	3	2	2	2	2	2	3	4	2	4	2	2	4	4	2	3	2	3	4	1	0	0	0	1	2	2
1	2	1	0	1	3	5	1	0	1	2	0	3	1	7	0	#NULL!	2	5	2	3	1	4	3	2	2	2	3	3	2	2	3	2	5	4	4	2	2	3	4	3	3	4	4	0	0	0	1	0	2
1	1	1	1	1	3	2	1	0	1	1	0	2	0	#NULL!	0	#NULL!	2	3	1	3	1	2	3	4	4	3	2	2	2	2	3	3	4	4	1	5	5	4	2	3	3	4	2	0	0	0	0	2	2
1	3	1	1	1	3	5	1	0	2	3	0	3	1	1	0	#NULL!	2	3	1	3	1	4	3	3	2	3	4	4	2	3	2	3	2	2	2	3	5	4	3	2	2	5	4	0	0	0	0	0	1
1	2	1	1	1	3	4	1	0	1	2	0	3	0	#NULL!	0	#NULL!	2	3	2	3	1	3	4	4	2	3	4	4	3	3	2	1	4	4	3	5	3	3	3	2	3	4	3	0	0	0	1	1	2
0	2	2	1	1	3	1	2	0	4	2	0	2	0	#NULL!	0	#NULL!	2	1	3	4	3	2	3	3	2	2	3	2	1	2	3	2	1	2	2	4	5	1	3	2	3	2	2	0	2	2	1	0	2
0	2	2	1	1	2	1	2	0	4	2	0	2	0	#NULL!	0	#NULL!	2	2	3	4	3	4	5	3	4	2	2	4	3	4	2	3	2	1	3	2	4	2	3	2	3	4	2	0	2	1	0	2	2
0	2	2	1	1	2	2	2	1	4	1	0	2	0	#NULL!	0	#NULL!	2	2	2	4	3	4	3	4	2	1	2	4	3	3	1	2	2	2	3	4	3	1	3	5	3	3	2	2	0	0	0	2	1
0	4	2	1	1	4	1	2	1	4	2	0	3	0	#NULL!	0	#NULL!	2	2	2	4	5	4	2	3	3	1	2	2	1	3	3	2	3	2	3	3	4	2	3	3	3	3	1	0	2	2	1	0	2
0	4	2	1	1	3	2	1	0	3	1	0	2	1	6	1	1	2	2	4	4	3	3	5	3	2	2	2	4	2	1	4	3	3	3	2	2	4	3	3	2	3	2	2	0	2	0	1	2	2
0	2	2	1	1	3	2	1	1	3	2	0	3	0	#NULL!	1	1	2	2	2	4	3	4	2	3	4	2	3	4	3	2	3	5	2	3	3	4	2	3	4	3	2	4	2	0	1	2	1	0	2
0	1	2	1	1	4	1	1	1	3	2	0	2	1	5	1	1	2	2	2	4	3	4	4	3	4	2	3	2	2	4	3	4	4	1	3	4	5	1	3	3	2	2	4	0	0	0	1	2	2
1	3	3	1	1	2	5	1	0	1	2	0	2	0	#NULL!	0	#NULL!	2	3	3	3	4	2	4	3	2	3	3	3	3	4	3	4	4	1	3	3	4	2	4	3	2	3	3	0	0	1	1	0	1
0	3	2	1	1	3	1	2	0	3	2	0	2	0	#NULL!	0	#NULL!	2	2	1	4	5	2	2	3	3	2	1	2	3	3	3	2	3	3	2	4	4	3	2	2	3	3	1	3	0	1	0	1	0
0	2	2	1	2	2	1	1	0	4	2	0	2	0	#NULL!	0	#NULL!	2	4	1	4	3	2	3	3	3	2	2	2	3	2	2	2	1	3	3	3	2	2	3	2	4	2	3	1	2	0	3	2	2
0	2	2	1	2	4	1	1	0	3	2	0	3	1	2	0	#NULL!	2	2	3	4	3	4	5	3	2	2	2	3	2	2	2	3	1	3	3	2	3	2	3	2	2	3	3	0	2	0	1	0	0
0	4	2	1	2	4	1	2	0	3	2	0	2	0	#NULL!	0	#NULL!	2	2	3	4	3	4	5	3	3	3	2	3	2	3	3	3	3	3	4	4	4	2	2	2	3	4	1	0	0	0	1	0	0
1	2	1	1	1	3	4	2	0	1	1	0	3	0	#NULL!	0	#NULL!	1	1	1	3	3	3	2	1	2	3	3	2	3	2	3	3	4	2	3	3	3	2	3	4	3	3	1	2	0	0	1	1	2
1	2	1	1	1	1	5	3	0	1	2	0	3	0	#NULL!	0	#NULL!	2	3	1	3	1	4	2	3	3	3	3	2	3	1	1	4	4	4	3	2	2	4	3	1	2	4	3	0	0	2	0	0	0
1	3	1	1	1	3	4	2	1	1	2	0	3	0	#NULL!	0	#NULL!	2	3	3	3	4	4	5	3	3	3	3	2	2	2	4	3	2	3	3	2	4	2	3	2	3	2	3	0	3	1	1	0	2
1	3	1	1	1	1	4	4	0	1	3	0	3	0	#NULL!	1	1	2	3	2	3	5	4	2	3	2	4	4	4	3	4	1	3	5	3	2	2	4	2	3	2	3	2	2	0	0	0	1	2	2
0	2	2	1	1	2	1	2	0	4	2	1	2	0	#NULL!	0	#NULL!	1	2	1	4	3	4	4	4	2	2	3	4	4	2	3	3	3	2	2	3	5	2	2	3	2	1	1	0	0	1	2	0	2
0	3	2	0	2	1	3	2	1	4	2	0	3	0	#NULL!	0	#NULL!	2	5	3	4	3	3	3	4	2	1	3	2	4	4	2	4	4	4	5	3	3	2	3	3	2	3	3	2	1	0	0	0	1
1	2	1	0	1	3	4	2	0	1	3	0	2	0	#NULL!	0	#NULL!	2	3	1	3	1	2	5	3	3	4	2	4	3	3	2	2	1	1	3	3	3	5	4	2	3	2	2	0	0	1	1	0	2
1	3	2	0	1	1	2	1	0	3	2	0	3	0	#NULL!	1	1	1	2	2	3	3	3	4	2	2	1	3	1	2	3	3	2	1	2	4	1	5	3	2	2	3	4	2	2	2	1	1	0	1
1	4	3	0	1	4	1	2	0	1	2	1	1	0	#NULL!	0	#NULL!	1	2	2	3	3	3	3	3	3	2	2	2	2	3	2	2	1	4	2	2	2	3	3	1	3	4	5	0	0	1	3	1	3
0	2	1	0	1	1	1	2	1	3	1	1	3	0	#NULL!	0	#NULL!	1	2	2	3	3	3	3	3	3	3	2	2	2	2	2	3	4	4	4	4	4	4	4	3	2	2	2	0	0	1	0	2	1
1	2	2	0	3	3	1	2	0	3	2	0	3	0	#NULL!	1	1	1	4	5	3	5	4	3	3	2	3	5	5	1	2	3	5	1	4	4	1	3	4	3	3	3	5	2	0	3	2	3	0	1
0	3	3	1	1	4	6	2	0	3	1	0	2	0	#NULL!	0	#NULL!	1	2	5	5	5	2	4	4	2	3	4	4	1	4	2	3	2	1	5	4	4	3	5	3	1	4	2	2	3	0	2	0	2
[truncated: 13 more columns]
