# Supplementary material for: Health-related quality of life and associated factors among family caregivers of patients with cancer in oncologic centers of Northwest Ethiopia
Source: PLoS One. 2024 May 31;19(5):e0304392. doi: 10.1371/journal.pone.0304392 (PMC11142700; doi:10.1371/journal.pone.0304392)
Supplement: S2 File — (XLSX) [file pone.0304392.s004.xlsx]

## Sheet: Sheet1
sex	age	Cancertype	currenttreatment	durationofillnss	durationoftreatment	Metastasis	ECOG
0	45	2	1	1	1	0	2
0	70	3	1	1	1	1	1
1	48	6	1	2	1	0	1
0	67	1	1	1	2	0	1
1	40	4	1	1	1	0	2
0	53	2	1	2	1	1	2
0	61	1	3	1	1	0	1
0	55	3	3	1	1	0	3
0	50	5	1	2	2	0	1
0	60	1	3	1	1	0	4
0	52	2	1	1	1	1	4
0	45	6	3	2	2	1	2
1	55	2	1	1	1	0	2
0	45	3	3	2	2	0	2
1	62	7	1	2	1	0	2
0	33	9	1	1	2	0	2
0	44	1	1	2	1	1	2
0	58	5	1	2	1	0	2
0	33	7	2	1	2	1	2
1	38	4	3	1	1	0	3
0	56	2	1	2	1	1	1
0	31	3	1	1	2	0	3
1	41	3	1	1	2	0	1
0	25	5	1	2	2	1	2
0	46	2	3	2	2	1	1
1	27	2	1	2	1	0	3
0	35	8	1	2	1	0	1
1	56	7	1	1	2	1	3
0	43	1	1	1	2	1	2
0	78	6	3	2	1	0	2
0	39	2	1	1	2	1	2
1	34	4	1	1	1	0	1
0	44	1	2	2	2	0	1
1	49	2	1	1	1	1	2
0	30	5	3	2	1	0	1
0	51	3	1	1	1	0	2
1	42	5	1	1	2	0	1
0	37	7	1	1	1	0	2
0	67	1	2	2	1	0	3
0	39	9	1	1	1	1	2
0	31	4	3	1	2	1	3
0	21	2	1	1	2	0	2
1	34	1	1	1	1	1	3
1	50	1	1	2	2	0	1
1	40	6	2	1	1	0	4
1	43	2	1	1	2	0	4
1	33	3	3	1	1	0	2
1	61	3	1	1	1	0	2
0	37	2	1	2	1	0	1
0	39	5	1	1	2	1	2
1	41	2	2	1	1	1	2
0	48	3	1	1	2	0	3
1	24	7	1	1	1	0	3
0	28	1	3	2	2	0	2
0	33	2	1	1	1	0	2
1	33	1	1	1	2	0	1
0	56	6	1	1	1	0	2
0	37	6	2	2	1	0	1
1	64	2	3	1	1	1	3
1	38	1	3	1	2	0	1
0	53	8	1	1	2	1	3
0	59	2	1	1	1	1	1
0	41	1	1	2	1	0	1
0	25	5	1	1	2	0	2
0	68	4	1	1	2	1	2
0	27	3	2	1	2	1	1
0	35	2	3	2	1	0	3
1	56	4	1	1	3	0	1
1	43	9	1	1	1	0	3
1	52	1	1	3	2	1	2
1	39	2	1	1	1	1	2
1	34	5	3	2	2	0	1
1	44	2	3	1	1	0	3
1	51	6	1	1	1	0	2
1	30	1	1	1	1	0	1
0	51	1	2	1	2	0	2
1	42	3	1	2	1	0	1
0	37	1	1	1	2	1	2
0	55	1	1	1	2	0	2
1	62	4	3	1	1	0	1
0	31	2	1	2	1	0	3
0	47	5	1	1	1	0	1
0	34	7	1	1	2	1	3
1	60	3	2	1	1	0	1
0	40	2	1	2	1	0	4
0	44	6	1	1	2	1	2
0	62	4	1	1	2	1	3
1	51	9	1	1	1	1	1
0	42	1	1	2	1	0	2
0	35	6	1	1	1	0	3
0	28	1	1	1	2	0	1
0	41	8	3	1	1	0	2
0	56	1	1	2	2	0	1
1	32	2	1	1	1	0	1
0	31	8	1	1	1	1	2
1	30	1	1	1	2	1	1
0	51	5	2	1	1	1	1
1	42	1	1	2	1	0	3
0	37	7	3	1	2	0	1
0	55	1	1	2	1	0	1
1	28	5	3	1	2	1	2
0	31	1	1	1	1	1	1
0	41	3	2	2	1	0	1
0	39	3	1	1	2	0	3
0	42	4	3	1	2	0	2
0	40	5	1	2	1	1	3
1	48	9	1	1	2	1	2
0	62	3	1	1	1	0	2
1	31	2	1	2	2	1	2
0	42	1	1	1	2	1	3
0	56	4	1	2	2	1	2
0	68	5	2	2	1	1	1
0	41	7	3	2	2	0	1
0	56	4	1	1	2	0	2
1	32	8	1	2	2	1	1
0	31	3	1	2	1	0	1
1	43	6	1	2	2	0	1
0	21	3	1	1	1	0	3
1	40	3	3	2	1	1	3
0	49	3	1	1	1	0	2
0	38	6	1	1	2	1	3
0	43	2	2	1	1	0	3
0	62	1	1	2	1	1	1
0	48	2	3	1	2	0	4
1	42	7	1	1	1	1	3
1	45	5	3	1	1	0	1
1	70	1	1	2	1	1	2
0	48	3	1	1	2	0	3
0	32	1	1	1	1	0	2
1	40	2	3	2	2	0	2
0	53	9	1	1	1	1	2
0	61	3	1	2	2	0	1
0	35	1	1	1	1	0	3
0	50	7	1	2	2	1	3
0	57	8	1	1	1	1	3
1	52	2	3	2	2	0	1
0	45	4	1	1	2	0	2
0	55	5	3	2	1	1	2
0	41	1	1	2	2	1	3
0	62	4	1	1	1	0	3
1	33	2	3	2	1	0	3
0	54	9	1	2	2	0	3
0	28	1	2	1	1	1	2
0	33	2	1	1	2	0	2
1	38	1	1	1	3	0	2
1	32	2	1	2	1	0	3
0	31	1	3	3	1	0	2
1	41	9	3	1	2	1	1
0	25	3	1	1	1	0	1
0	19	5	3	2	1	0	1
1	27	1	1	1	1	1	2
0	35	8	1	1	2	0	1
0	56	1	1	1	2	0	1
0	43	2	2	1	1	0	2
0	53	4	1	2	1	1	1
1	39	2	3	1	2	1	2
1	34	1	3	1	1	0	3
0	44	6	1	2	2	0	3
1	40	7	1	1	1	0	1
0	56	2	2	1	2	0	4
1	51	8	3	1	2	1	4
1	42	9	1	2	3	1	3
0	37	5	3	2	2	0	1
0	35	1	1	3	1	0	2
1	28	1	1	1	2	1	3
0	31	1	3	1	1	0	3
0	41	8	1	2	1	0	1
1	50	9	1	2	1	1	2
1	49	2	1	1	1	1	2
1	40	6	2	1	2	1	2
1	43	2	3	1	1	0	1
1	33	1	1	2	1	0	1
1	33	2	1	1	2	1	1
0	24	7	1	1	1	0	3
0	28	1	3	2	2	0	1
1	33	2	1	3	1	0	1
0	33	4	1	2	2	0	2
1	44	9	1	1	1	0	3
0	28	1	2	2	3	0	1
0	33	4	3	1	1	0	2
1	33	1	1	1	1	1	3
0	34	7	1	1	2	1	2
0	28	3	3	2	1	0	2
1	33	3	1	1	2	1	2
1	38	1	1	1	1	0	3
0	52	3	3	3	2	0	1
0	31	2	1	1	1	0	1
0	41	5	1	2	3	1	1
0	35	2	1	1	1	1	1
1	69	2	1	1	1	0	2
0	27	8	3	1	2	0	1
0	35	9	1	1	1	0	3
1	56	1	1	3	1	1	2
1	43	2	1	2	3	0	1
1	33	2	2	1	2	1	2
1	39	7	3	1	1	1	2
1	44	1	1	1	1	1	2
0	47	6	1	1	2	0	2
1	56	1	1	2	1	1	1
1	30	8	1	1	1	0	1
0	51	2	3	1	2	1	3
1	42	3	1	1	2	0	1
0	37	8	1	1	1	1	1
0	49	9	1	2	1	1	1
1	38	1	2	1	2	1	3
0	56	1	1	1	1	0	2
0	51	2	3	1	2	1	1
0	55	3	3	1	2	0	1
1	39	6	1	1	1	0	2
1	40	1	1	2	1	0	1
0	40	4	3	1	2	1	2
0	62	2	1	1	1	1	1
1	21	1	1	1	1	0	3
1	42	3	1	1	2	1	2
0	26	5	2	2	1	0	1
0	28	1	3	1	1	1	4
0	41	2	1	1	2	0	4
1	56	6	1	1	2	1	2
0	32	2	1	1	1	0	1
0	31	3	1	2	1	0	2
1	30	7	2	1	1	0	2
0	51	9	1	1	2	1	3
0	42	1	1	1	2	0	2
0	37	2	3	1	1	0	2
0	38	7	1	2	2	0	2
1	39	4	1	1	2	0	1
1	45	2	1	2	1	0	3
0	51	3	1	3	2	0	1
0	55	3	1	2	2	1	3
1	59	5	3	3	2	0	2
0	40	2	1	2	1	1	1
0	40	2	1	3	2	0	2
0	62	8	2	1	1	0	1
1	21	7	1	3	2	1	1
0	42	1	3	2	1	0	1
0	26	6	3	2	1	0	2
0	28	1	1	1	2	0	3
0	41	4	1	3	2	0	1
1	56	1	3	1	1	0	3
1	32	2	1	3	2	1	3
0	31	5	1	2	1	0	1
1	43	3	1	2	1	0	2
0	21	5	3	2	1	1	2
0	20	7	2	1	2	1	1
1	63	1	1	2	1	0	1
0	40	9	1	1	2	1	1
0	40	4	1	1	1	0	3
0	62	2	1	2	1	1	3
1	21	1	3	1	1	1	2
0	42	1	1	2	2	1	3
1	45	6	1	1	1	0	4
1	70	2	1	2	1	1	3
0	48	3	1	1	2	1	1
0	32	3	3	1	1	1	3
1	40	2	1	2	2	0	3
0	53	5	1	3	2	0	1
0	61	5	1	2	1	1	2
1	35	1	3	2	3	0	1
1	50	8	1	1	2	1	1
0	60	1	1	3	1	0	3
1	52	2	1	2	3	1	1
0	45	4	3	1	1	0	1
0	55	2	1	3	2	1	2
1	45	1	1	1	2	1	2
1	57	6	2	2	2	0	1
0	33	7	1	2	2	0	3
0	24	2	3	2	3	0	2
1	28	8	3	2	1	0	3
0	33	9	1	3	2	0	3
0	38	2	1	1	2	1	3
0	22	1	1	2	2	0	2
0	31	1	1	2	1	1	1
1	41	1	3	2	1	0	1
0	25	8	1	1	1	0	1
0	64	9	1	2	2	0	1
1	27	1	1	1	1	0	1
0	35	6	1	2	1	1	3
0	56	2	3	1	2	0	3
0	43	9	1	1	2	1	3
0	23	2	1	2	2	1	1
0	39	7	3	2	1	0	2
1	34	1	1	2	1	1	2
0	44	2	3	1	1	1	3
1	40	4	3	1	2	0	1
0	32	9	3	1	1	0	2
0	51	1	3	2	1	0	1
1	42	4	1	1	2	0	3
0	37	1	1	1	1	0	2
1	45	7	3	2	1	0	3
1	28	3	1	1	2	0	2
0	31	3	1	1	1	1	1
0	63	1	3	2	2	1	3
1	44	3	1	1	1	1	1
1	61	2	1	2	1	0	1
1	40	5	1	1	2	0	1
1	43	1	3	1	1	0	1
1	33	2	1	2	2	1	2
1	33	6	3	1	2	1	2
0	39	9	3	2	1	1	3
0	28	1	1	2	2	0	3
1	33	2	3	2	1	0	4
0	33	2	1	2	2	1	4
1	24	7	1	2	1	0	2
0	28	1	3	2	1	0	2
0	33	6	1	1	1	1	3
1	33	2	1	1	1	1	1
0	24	8	3	1	1	1	1
0	28	2	1	1	2	0	3
1	33	3	1	1	1	0	3
1	38	8	1	2	1	1	1
0	58	9	2	1	1	1	2
0	31	1	3	2	1	1	2
0	41	1	1	1	1	0	3
0	25	2	1	1	2	0	1
0	45	3	1	1	1	0	3
0	27	6	2	2	1	0	1
0	35	1	1	1	1	1	3
1	56	4	3	1	1	0	1
1	43	2	1	1	1	1	2
1	23	2	1	2	1	0	1
1	39	3	2	1	1	0	2
1	34	7	3	1	1	0	2
1	44	1	1	2	1	0	1
1	55	9	1	1	1	0	4
1	30	1	1	1	2	0	4
0	51	6	3	1	1	1	2
1	42	6	1	2	1	0	2
0	37	2	1	1	1	1	2
1	25	1	1	1	2	0	3
1	28	8	2	1	2	1	1
0	31	2	3	2	2	0	2
0	51	1	1	2	1	1	1
0	48	5	1	2	2	0	2
1	53	4	1	1	1	0	1
0	40	3	2	2	2	0	1
0	40	2	3	1	1	0	1
0	42	4	3	2	2	0	2
1	26	9	1	1	1	0	1
0	28	1	3	2	1	1	1
0	41	2	1	1	2	0	1
0	56	5	2	1	2	0	2
1	32	2	1	2	1	0	1
0	31	6	3	2	1	1	1
1	30	1	1	1	2	1	3
0	51	1	1	1	1	0	2
1	42	3	1	2	2	0	1
0	37	1	3	1	2	0	3
0	25	1	1	2	1	0	2
1	28	4	2	2	1	0	1
0	39	2	1	1	1	1	3
0	41	5	3	1	2	0	4
1	50	7	1	1	2	1	2
1	49	3	1	2	1	0	2
0	40	2	1	1	2	0	2
0	40	6	3	1	2	0	2
0	62	4	2	1	1	0	2
1	21	9	1	2	2	0	1
0	42	1	1	1	1	0	3
1	45	6	3	1	2	0	3
1	70	1	1	1	1	1	1
0	48	8	1	2	2	1	2
0	32	1	2	1	1	0	1
1	40	2	3	1	2	0	1
0	53	4	1	1	1	0	1
0	61	1	2	2	1	0	3
1	35	9	3	1	2	0	1
0	50	1	3	1	2	1	3
0	60	7	1	1	1	1	2
1	52	1	1	2	2	0	1
0	45	5	1	1	1	1	2
0	55	1	1	1	2	0	1
1	45	3	3	1	1	0	2
0	62	3	1	2	1	0	1
1	33	4	2	1	1	1	3
0	24	5	1	1	2	0	2
1	31	9	3	1	1	1	3
1	41	3	1	2	1	0	3
0	25	2	1	1	1	1	1
0	49	2	3	1	1	0	4
1	27	4	1	1	1	0	4
0	35	2	2	1	1	0	2
1	56	7	1	1	1	1	3
0	43	4	1	1	2	0	3
0	23	3	3	1	1	0	3
0	39	3	1	2	1	1	1
1	34	6	1	1	1	0	2
0	44	3	1	1	1	1	2
1	56	3	3	1	1	0	2
0	30	3	1	1	2	1	3
0	51	6	2	1	1	0	1
1	42	9	3	2	1	1	3
0	37	1	3	1	1	0	1
0	25	2	3	1	1	1	3
1	28	7	1	1	1	0	1
0	31	5	3	1	2	0	1
0	29	1	1	1	1	0	1
1	54	3	3	2	1	0	2
1	45	1	3	1	1	0	1
1	70	2	3	1	1	0	4
0	48	9	1	1	2	0	2
0	32	3	2	1	1	1	3
1	40	1	3	2	1	0	3
1	53	7	3	1	1	0	1
0	61	8	1	1	2	0	2
0	35	2	1	1	1	1	2
0	50	4	3	2	1	0	1
1	60	5	1	1	1	0	3
1	52	1	3	1	1	0	3
0	45	4	3	1	2	0	1
0	55	2	3	1	1	1	2
0	45	9	3	2	1	0	1
0	62	1	1	3	1	0	1
